# Supplementary material for: Prolonged breastfeeding protects from obesity by hypothalamic action of hepatic FGF21
Source: Nat Metab. 2022 Jul 25;4(7):901–17. doi: 10.1038/s42255-022-00602-z (PMC9314260; doi:10.1038/s42255-022-00602-z)
Supplement: Source Data Fig. 1 — Statistical source data. [file 42255_2022_602_MOESM3_ESM.xlsx]

## Sheet: Figure 1b
Figure 1b
Body weight (g)
WEEKS	4	6	8	10	12	14	16	18
SW-CD	93	176	260	319	355	386	403	430
	92	182	274	322	365	395	393	435
	70	157	191	252	335	362	358	398
	80	164	217	285	379	412	417	460
	70	162	272	342	455	493	485	543
	68	185	243	306	402	434	436	480
	65	160	248	306	352	381	387	408
	68	171	264	313	360	385	388	410
	64	159	247	304	360	392	410	435
				292	343	365	374	400
				305	364	386	394	402
				315	385	418	442	460
				314	388	423	441	458
				290	342	369	390	410
				291	346	367	378	420
				306	377	406	416	451
				302	342	379	387	402
				298	345	362	376	390
				293	351	369	387	409
n=	9	9	9	19	19	19	19	19
SW-HFD	105	201	322	380	455	516	549	595
	97	196	305	359	439	488	516	539
	97	193	303	359	429	481	500	550
	101	212	330	403	487	559	577	615
	96	190	304	366	429	462	495	521
	97	182	280	359	414	443	473	499
	93	184	290	373	416	439	461	508
	82	192	297	390	444	491	501	525
	81	198	306	381	436	487	489	520
	83	193	294	368	414	454	469	495
	87	205	304	368	402	446	462	489
n=	11	11	11	11	11	11	11	11
DW-CD	88	177	279	345	393	424	440	446
	88	174	264	318	364	397	416	473
	72	170	275	353	401	435	447	465
	83	174	280	345	387	422	431	415
	86	153	249	308	342	368	383	395
	74	168	252	291	335	367	375	450
	81	185	279	325	383	418	418	407
	72	157	242	283	341	362	368	432
	85	185	273	311	360	393	391	449
	64	162	231	278	356	395	401	453
	77	166	260	293	364	402	420	453
	67	156	237	287	370	416	428	472
	65	183	278	308	385	421	432
n=	13	13	13	13	13	13	13	12
DW-HFD	75	155	250	342	396	419	439	473
	82	173	281	376	427	460	486	518
	85	167	278	357	410	444	463	490
	84	174	283	372	423	462	487	516
	60	159	259	336	394	428	421	482
	64	166	272	351	401	443	447	493
	61	162	260	327	385	416	433	474
	65	162	256	328	388	430	424	476
	62	182	263	341	380	410	418	514
	62	181	276	356	410	448	429	481
	75	181	264	340	383	415	425	453
n=	11	11	11	11	11	11	11	11
	ONE-WAY ANOVA	ONE-WAY ANOVA	ONE-WAY ANOVA	ONE-WAY ANOVA	ONE-WAY ANOVA	ONE-WAY ANOVA	ONE-WAY ANOVA	ONE-WAY ANOVA
	turkey	turkey	turkey	turkey	turkey	turkey	turkey	turkey
	p-valor	p-valor	p-valor	p-valor	p-valor	p-valor	p-valor	p-valor
sw-cd -- sw-hfd	0.001	0	0	0	0	0	0	0
sw-cd -- dw-cd	0.917	0.984	0.216	0.627	0.994	0.884	0.886	0.806
dw-cd -- dw-hfd	0.331	0.998	0.844	0	0.009	0.041	0.061	0.009
sw-hfd -- dw-hfd	0	0	0	0.015	0.009	0.004	0	0.014

## Sheet: Figure 1c
Figure 1c
Fat mass (g)
WEEKS	4	6	8	10	12	14	16	18
SW-CD	8.45833	20.6013	28.4505	27.679	43.0115	47.828	29.957	54.9025
	7.793	20.612	31.1747	28.972	34.526	37.524	33.2055	45.616
	5.326	13.4495	10.194	10.915	28.1845	32.3875	30.3415	36.5635
	6.48967	15.7145	14.294	14.906	35.3915	40.72	34.1025	38.966
	5.45533	15.2955	18.2285	19.8235	41.3435	49.878	38.8845	43.638
	6.30667	19.3595	18.954	18.7985	36.6295	42.7295	40.283	45.393
	6.60733	17.0025	25.0355	28.7725	31.708	36.464	37.9565	41.524
	7.22333	18.8965	25.0575	29.187	33.8505	39.1805	40.0545	46.6645
	4.48533	15.744	22.233	23.878	33.0735	37.1125	34.739	35.425
				24.3645	32.1475	35.977	33.518	41.7475
				28.217	32.2115	38.137	34.5935	37.646
				28.8785	41.876	42.7935	34.95	36.4235
				25.8815	42.5035	46.69
				20.286	24.9915	29.18
				26.4047	31.6585	32.4715
				28.597	32.9325	36.278
				26.6145	33.637	38.0015
				27.0285	28.6565	33
				22.2845	29.352	33.8365
n=	9	9	9	19	19	19	12	12
SW-HFD	11.4607	24.79	41.5695	50.782	72.934	97.4955	104.448	124.237
	10.1727	19.18	33.2415	36.408	53.498	69.594	75.915	87.6755
	8.63933	18.7547	31.293	36.333	53.298	64.7735	69.627	92.148
	9.16333	23.783	41.724	46.647	64.2075	82.866	85.072	101.874
	10.4097	21.4207	29.77	37.0575	55.1305	64.3185	76.859	81.477
	9.885	18.7413	28.7655	40.943	56.701	67.268	77.0505	83.0035
	6.68033	18.2345	29.103	43.1905	60.184	62.158	69.898	80.4255
	6.16567	18.8185	26.1825	43.4105	52.51	66.366	70.3625	79.999
	7.24233	18.881	26.4115	37.8265	49.132	65.688	65.5465	75.47
	6.25133	23.2585	25.3455	35.6165	46.7955	52.534	54.9487	66.483
	8.18333		34.1955	43.468	50.2805	64.1835	67.768	76.6305
n=	11	10	11	11	11	11	11	11
DW-CD	9.27	20.6713	33.5675	35.2155	43.6105	47.8585	40.959	47.9265
	7.84733	18.742	23.5645	37.6475	32.9295	38.988	49.8385	54.251
	8.15833	15.788	26.9755	33.734	41.364	46.777	44.2325	47.38
	7.11667	17.1397	31.5455	32.7515	40.576	44.098	31.975	37.7015
	7.706	13.496	22.172	27.22	32.48	33.758	34.701	40.5155
	6.27567	18.195	23.8625	25.244	27.413	34.356	34.6465	40.6005
	7.10733	19.545	26.9705	28.608	29.8265	36.1645	30.707	38.9145
	5.549	13.7655	21.348	20.537	30.497	32.549	28.856	39.2985
	6.31133	18.9505	26.536	23.0485	28.8615	33.697	29.233	38.3265
	4.34233	12.478	19.348	19.2705	26.7825	27.688	31.498	33.3885
	4.61633	16.083	20.8085	17.162	29.4545	32.312	35.0927	38.8085
	5.50267	15.9825	20.944	22.7985	35.295	35.0975	36.258	44.6385
	6.831	20.4925	29.602	26.265	32.202	35.378
n=	13	13	13	13	13	13	12	12
DW-HFD	5.69	17.921	29.623	44.0935	55.9945	61.7745	62.9403	77.517
	7.15033	16.31	24.228	38.051	46.7695	54.054	61.0907	69.0045
	7.65433	16.9617	27.1315	40.845	47.5275	56.732	59.528	67.439
	7.35567	14.8353	28.529	44.9765	53.186	54.679	66.548	69.8645
	3.739	13.5765	22.845	27.828	36.3055	38.031	34.9465	47.1525
	4.5885	16.339	25.8635	35.796	41.9795	50.891	50.9547	59.2365
	4.25767	16.658	24.764	30.602	48.692	53.4745	56.436	62.046
	4.97433	13.9045	17.1845	30.0505	49.756	48.597	50.3607	49.366
	6.5395	15.1615	22.2005	32.556	43.9395	52.3055	52.1955	60.367
	8.4265	13.876	22.9215	37.667	52.771	65.7417	57.447	58.7755
	6.43	17.612	23.2805	35.186	44.864	49.102	50.4705
n=	11	11	11	11	11	11	11	10
	ONE-WAY ANOVA	ONE-WAY ANOVA	ONE-WAY ANOVA	ONE-WAY ANOVA	ONE-WAY ANOVA	ONE-WAY ANOVA	ONE-WAY ANOVA	ONE-WAY ANOVA
	turkey	turkey	turkey	turkey	turkey	turkey	turkey	turkey
	p-valor	p-valor	p-valor	p-valor	p-valor	p-valor	p-valor	p-valor
sw-cd -- sw-hfd	0.02	0.029	0	0	0	0	0	0
sw-cd -- dw-cd	0.99	0.982	0.362	0.57	0.972	0.936	0.999	1
dw-cd -- dw-hfd	0.781	0.555	0.981	0.001	0	0	0	0
sw-hfd -- dw-hfd	0.002	0	0.011	0.177	0.007	0	0	0

## Sheet: Figure 1d
Figure 1d
Non- fat mass (g)
WEEKS	4	6	8	10	12	14	16	18
SW-CD	52.6407	117.526	182.3	239.548	275.61	301.719	295.664	334.659
	52.9103	118.948	191.042	238.581	279.439	317.22	321.558	345.942
	45.2543	104.755	130.466	181.534	247.259	298.495	297.454	321.057
	38.853	110.046	150.142	220.521	294.736	337.406	314.571	331.57
	38.5543	101.004	197.261	274.406	342.37	401.2	308.894	327.217
	38.857	120.59	168.859	230.941	299.757	352.161	330.471	353.262
	35.4097	99.0275	170.296	221.732	285.947	306.521	298.67	319.243
	41.409	110.191	180.072	230.707	288.485	308.404	317.159	336.104
	32.763	98.282	170.314	220.993	292.498	316.102	307.443	327.161
				219.098	246.739	294.544	337.259	366.016
				233.579	272.016	313.075	312.552	323.986
				237.149	283.88	336.621	310.837	328.048
				251.803	285.476	339.712
				227.873	257.083	307.836
				228.177	255.397	296.562
				242.794	282.307	329.786
				228.549	262.165	298.775
				219.666	248.245	288.726
				229.132	259.911	299.452
n=	9	9	9	19	19	19	12	12
SW-HFD	61.8887	133.107	221.222	257.041	328.281	367.554	398.268	418.149
	63.4787	136.282	225.322	257.526	334.927	370.517	389.769	398.653
	62.3977	127.683	216.973	261.406	305.964	376.873	386.23	399.56
	63.508	143.481	238.921	296.409	365.684	421.577	435.365	451.318
	61.515	130.757	215.873	265.371	320.35	349.139	369.958	389.779
	60.0323	124.527	198.523	262.733	315.097	335.337	356.453	373.279
	58.3507	119.968	205.731	257.462	308.205	331.079	287.326	385.529
	47.336	123.236	210.252	276.312	318.132	377.574	384.839	399.279
	47.5873	134.338	226.421	267.248	339.854	371.02	376.268	391.876
	49.8113	132.075	211.587	267.248	319.956	356.14	365.185	380.433
	50.5423	136.046	215.207	258.13	311.242	337.207	345.135	367.026
n=	11	10	11	11	11	11	11	11
DW-CD	54.631	113.997	194.155	250.808	314.8	337.642	338.383	356.428
	56.2347	120.989	190.029	253.948	294.548	324.06	358.771	375.483
	55.1893	113.46	200.06	259.053	321.818	343.463	350.509	372.892
	50.228	119.847	196.115	256.731	313.847	334.197	310.013	335.53
	58.3473	105.267	179.659	226.541	277.888	297.89	339.573	314.731
	45.499	110.32	175.257	229.037	281.74	302.309	339.573	361.423
	51.3233	122.366	193.663	250.467	317.758	340.437	298.459	330.623
	37.5145	106.068	169.627	218.149	276.612	295.451	319.002	348.375
	43.933	118.393	193.959	230.816	300.349	321.803	334.341	372.063
	27.8197	92.2375	155.302	214.435	299.23	329.358	347.966	376.792
	33.4183	109.861	183.113	227.6	302.519	337.083	351.017	374.409
	34.7467	106.088	163.535	218.938	306.795	343.838	352.27	383.2
	35.824	112.767	197.407	241.839	316.91	342.774
n=	13	13	13	13	13	13	12	12
DW-HFD	40.3243	107.866	171.664	237.509	294.504	315.169	333.01	344.933
	44.0053	120.234	205.969	283.27	337.394	358.735	377.758	401.559
	47.509	116.314	195.731	263.296	320.103	346.618	362.687	377.6
	45.5	118.46	207.011	272.808	328.051	359.55	375.632	398.313
	28.8967	105.176	181.75	263.42	315.141	348.803	343.374	385.056
	33.3685	113.517	192.791	267.325	320.24	358.211	358.978	388.989
	27.1527	101.156	184.331	242.079	304.024	324.522	337.95	371.46
	34.4377	112.021	182.862	247.793	301.85	338.348	330.941	381.942
	44.172	116.962	183.988	250.459	301.72	320.01	328.657	405.606
	39.988	121.028	201.087	272.972	319.626	343.495	330.196	380.965
	36.902	113.102	186.44	249.286	277.462	327.207	335.703	352.804
n=	11	11	11	11	11	11	11	11
	ONE-WAY ANOVA	ONE-WAY ANOVA	ONE-WAY ANOVA	ONE-WAY ANOVA	ONE-WAY ANOVA	ONE-WAY ANOVA	ONE-WAY ANOVA	ONE-WAY ANOVA
	turkey	turkey	turkey	turkey	turkey	turkey	turkey	turkey
	p-valor	p-valor	p-valor	p-valor	p-valor	p-valor	p-valor	p-valor
sw-cd -- sw-hfd	0.001	0	0	0	0	0	0	0
sw-cd -- dw-cd	0.804	0.827	0.187	0.663	0.004	0.707	0.07	0.024
dw-cd -- dw-hfd	0.201	0.955	0.707	0.005	0.665	0.504	0.722	0.045
sw-hfd -- dw-hfd	0	0	0.001	0.723	0.368	0.097	0.063	0.292

## Sheet: Figure 1e
Figure 1e
EE (kcal/kg/h)
	Light	Dark
SW-CD	135.826	193.123
	129.956	147.769
	124.698	152.089
	184.929	206.762
	122.609	159.578
	135.578	174.048
	170.483	255.43
	144.879	155.029
	120.706	147.547
	182.841	205.808
	127.186	170.049
	131.89	167.238
n=	12	12
SW-HFD	105.297	131.381
	120.805	140.163
	113.491	139.98
	115.227	131.298
	117.49	141.008
	119.162	137.548
	129.127	153.287
	122.709	131.353
	121.18	149.247
	127.157	156.956
n=	10	10
DW-CD	126.368	153.412
	120.681	149.22
	122.246	154.798
	122.772	138.666
	130.423	154.754
	156.79	194.904
	133.385	158.854
	130.858	160.787
	180.344	201.239
	139.856	161.494
	143.627	146.964
	180.095	217.067
n=	12	12
DW-HFD	125.135	151.643
	128.637	147.97
	128.706	147.944
	126.642	137.952
	137.956	156.265
	122.443	138.769
	136.847	159.156
	148.308	155.734
	142.743	143.506
	136.865	148.734
	159.791	164.81
	137.917	155.335
n=	12	12
	Mann-Whitney	Mann-Whitney
	p-valor	p-valor
sw-cd -- sw-hfd	0.001	0
sw-cd -- dw-cd	0.799	0.319
dw-cd -- dw-hfd	1	0.128
sw-hfd -- dw-hfd	0	0.043

## Sheet: Figure 1e (ancova)
Figure 1e
	EE (kcal/kg/h)	Body weight (g)
SW-CD	328.949	295.664
	277.725	321.558
	276.787	297.454
	391.691	387
	282.187	388
	309.627	410
	425.913	374
	299.907	394
	268.252	378
	388.649	416
	297.235	387
	299.127	387
n=	12	12
SW-HFD	236.678	398.268
	260.968	389.769
	253.471	386.23
	246.526	495
	258.499	473
	256.71	461
	282.414	501
	254.061	489
	270.426	469
	284.112	462
n=	10	10
DW-CD	279.78	338.383
	269.901	358.771
	277.044	350.509
	261.438	383
	285.177	375
	351.693	418
	292.239	368
	291.645	391
	381.582	401
	301.349	420
	290.59	428
	397.162	432
n=	12	12
DW-HFD	276.778	333.01
	276.607	377.758
	276.65	362.687
	264.595	487
	294.221	421
	261.212	447
	296.004	433
	304.042	424
	286.249	418
	285.6	466
	324.6	429
	293.252	425
n=	12	12
Analysis of covariance (ANCOVA) with body weight as covariate

## Sheet: Figure 1f
Figure 1f
	Energy intake (kcal)
SW-CD	59.1138
	60.9404
	56.1249
	73.5601
	66.7521
	79.2058
	71.5675
	68.4126
	64.2613
	80.7003
	69.741
	71.7336
n=	12
SW-HFD	73.555
	83.425
	75.67
	85.775
	77.315
	69.795
	50.995
	73.79
	50.29
	75.905
	60.395
n=	11
DW-CD	64.0953
	68.0805
	63.2651
	58.7817
	66.5861
	65.0916
	66.254
	66.254
	72.0657
	70.5713
	67.2502
	85.1837
n=	12
DW-HFD	66.505
	72.615
	66.505
	74.965
	80.605
	70.735
	78.255
	70.03
	69.56
	63.685
	72.85
n=	11
	ONE-WAY ANOVA
	turkey
	p-valor
sw-cd -- sw-hfd	0.923
sw-cd -- dw-cd	0.996
dw-cd -- dw-hfd	0.696
sw-hfd -- dw-hfd	0.995

## Sheet: Figure 1g
Figure 1g
Glucose (mg/dl)
	Basal (0h)	15 min	30 min	60 min	90 min	120 min	AUC
SW-HFD	121	490	495	409	342	311	46590
	105	455	361	291	239	207	34740
	95	510	446	374	331	199	42532.5
	111	504	506	246	207	197	36322.5
	93	601	601	470	348	284	52035
	100	527	578	510	431	403	55935
	95	563	435	411	244	236	42135
	109	601	541	339	264	189	42930
	169	601	450	255	165	150	35257.5
	95	519	464	313	178	136	35707.5
	85	516	455	379	296	197	41820
	94	440	468	208	154	127	30600
n=	12	12	12	12	12	12	12
DW-HFD	108	507	486	335	292	208	41280
	98	506	392	307	216	199	35820
	98	380	345	337	268	211	35512.5
	100	507	464	321	177	168	36255
	118	535	488	350	228	216	40470
	99	211	237	219	166	163	23235
	94	229	443	361	192	145	32872.5
	100	474	441	377	239	196	39202.5
	100	308	449	295	219	214	34102.5
	158	480	534	311	299	239	42285
	109	486	418	363	296	231	40747.5
	102	537	541	297	219	165	38947.5
	105	343	353	182	153	118	25695
	101	463	440	166	155	128	29152.5
	108	516	430	231	154	89	31110
	98	448	443	261	168	131	32257.5
	91	417	347	210	150	137	27600
	87	150	132	120	117	110	14632.5
	107	496	551	378	261	266	43800
n=	19	19	19	19	19	19	19
	T- test	T- test	T- test	T- test	T- test	T- test	T- test
	0.795	0.002	0.059	0.042	0.03	0.065	0.011

## Sheet: Figure 1h
Figure 1h
Glucosa (mg/dl)
	Basal (0h)	15 min	30 min	60 min	90 min	120 min	AUC
SW-HFD	127	100	92	71	87	107	10867.5
	127	112	88	72	89	101	10957.5
	112	92	86	65	80	73	9600
	106	81	70	68	56	83	8550
	90	101	80	69	70	85	9435
	114	104	82	77	102	73	10725
	98	98	81	76	70	67	9412.5
	110	77	77	97	79	85	10267.5
	104	72	60	67	85	106	9360
n=	9	9	9	9	9	9	9
DW-HFD	127	73	65	63	84	92	9300
	92	65	62	66	73	70	8280
	105	99	64	76	83	92	9862.5
	123	102	106	82	78	84	10897.5
	114	91	71	74	86	103	10162.5
	110	90	85	74	82	76	9907.5
	102	99	65	83	88	90	10192.5
	119	90	77	75	72	78	9555
	112	78	77	67	81	80	9382.5
	103	86	64	60	83	76	8932.5
	88	83	68	60	76	67	8520
	102	93	67	60	50	82	8197.5
	96	60	56	56	59	71	7395
	86	85	71	53	66	63	8032.5
	81	81	63	46	52	52	6960
	96	74	67	51	53	68	7477.5
	105	66	45	41	56	46	6390
	107	73	69	64	64	61	8205
n=	18	18	18	18	18	18	18
	T- test	T- test	T- test	T- test	T- test	T- test	T- test
	0.251	0.058	0.037	0.047	0.13	0.064	0.019

## Sheet: Figure 1i
Figure 1i
Body weight change (g)
SW-HFD +Vehicle ICV	10
	21
	8
	11
	15
	10
	9
	3
n=	8
SW-HFD +leptin (3 µg/rat) ICV	12
	11
	3
	7
	8
	9
	19
	12
n=	8
DW-HFD +Vehicle ICV	9
	10
	11
	11
	6
n=	5
DW-HFD +leptin (3 µg/rat) ICV	8
	2
	6
	7
	-1
n=	5
	Mann-Whitney
	p-valor
sw-hfd veh -- sw-hfd leptin	0.986
sw-hfd veh -- dw-hfd veh	0.934
sw-hfd leptine -- dw-hfd leptin	0.03
dw-hfd veh -- dw-hfd leptin	0.032

## Sheet: Figure 1j
Figure 1j
food intake cummulative (g)	1h	2h	4h	6h	8h	12h	24h
SW-HFD +Vehicle ICV	4.4	4.5	4.5	4.5	6.1	9.8	18.3
	4	4.1	4.1	8.8	8.8	11.2	24.1
	4	4.4	5.1	5.1	5.9	12.4	19.5
	3.8	5.3	5.3	6.2	8.6	12.4	21
	4.3	4.4	4.4	5.8	8.3	11.8	18.3
	3.2	6.6	6.6	10	10	17.5	22.9
	3.6	3.6	3.7	5.1	7.7	9.5	20.4
	3.5	3.6	3.7	6.2	6.2	10.2	17.4
n=	8	8	8	8	8	8	8
SW-HFD +leptin (3 µg/rat) ICV	3.2	3.2	4.4	7.5	7.5	11.4	23.2
	2.1	4.3	4.9	9	9	13.1	21.2
	6.5	6.5	6.6	6.6	8.2	15.2	21.6
	3.4	3.4	3.5	5.8	5.9	10.8	18.2
	1.3	2.9	6.6	6.7	9.1	12.7	20.5
	2.4	3.9	5.6	6.5	9.8	10	21.5
	4.8	5.4	9.4	9.4	9.4	13.3	26.7
	5.1	5.1	5.2	6.3	8.8	11.1	22.5
n=	8	8	8	8	8	8	8
DW-HFD +Vehicle ICV	2.9	5.9	6	6	10.3	12.1	20.5
	3.5	3.6	4.5	6.1	9.6	12.3	20.1
	4.6	5.1	5.1	5.4	8.7	14.2	21.9
	3.5	3.5	4.1	7.2	7.3	11	23.9
	1.7	2.1	3.2	3.9	4	9	19.8
n=	5	5	5	5	5	5	5
DW-HFD +leptin (3 µg/rat) ICV	4.5	4.6	4.7	4.8	6.4	9.6	17.7
	3.2	3.2	3.5	6.7	8.6	12.1	20.6
	1.3	3	3.1	3.2	5.4	7.1	18.3
	1.7	1.8	4.6	4.7	7.9	8.1	18.8
	0.1	0.4	0.4	1.4	3.6	6.8	14.9
n=	5	5	5	5	5	5	5
		ONE-WAY ANOVA	ONE-WAY ANOVA	ONE-WAY ANOVA	ONE-WAY ANOVA	ONE-WAY ANOVA	ONE-WAY ANOVA
	Mann-Whitney	turkey	turkey	turkey	turkey	turkey	turkey
	p-valor	p-valor	p-valor	p-valor	p-valor	p-valor	p-valor
sw-hfd veh -- sw-hfd leptin	0.505	0.985	0.441	0.791	0.82	0.987	0.444
sw-hfd veh -- dw-hfd veh	0.222	0.891	0.999	0.858	0.992	1	0.858
sw-hfd leptine -- dw-hfd leptin	0.171	0.113	0.028	0.017	0.189	0.042	0.028
dw-hfd veh -- dw-hfd leptin	0.222	0.314	0.486	0.456	0.487	0.148	0.138

[truncated: 1 more sheets: Figure 1k]
