# Supplementary material for: Prolonged breastfeeding protects from obesity by hypothalamic action of hepatic FGF21
Source: Nat Metab. 2022 Jul 25;4(7):901–17. doi: 10.1038/s42255-022-00602-z (PMC9314260; doi:10.1038/s42255-022-00602-z)
Supplement: Source Data Fig. 2 — Statistical source data. [file 42255_2022_602_MOESM5_ESM.xlsx]

## Sheet: Figure 2a
Figure 2a
	Interscapular temperature (ºC)
SW-CD	35.98
	35.86
	35.925
	36.575
	37.15
	37.075
	36.8333
	37.2
	36.975
	35.975
	35.975
	36.35
n=	12
SW-HFD	36.375
	36.675
	35.36
	36.9
	37.46
	37.925
	37.48
	37.4
	37.26
	36.65
	37.3
n=	11
DW-CD	36.46
	36.52
	36.4
	37.68
	37.94
	37.525
	38.18
	38.05
	37.7
	37.64
	37.6
	37.5333
n=	12
DW-HFD	37.05
	37.175
	37.0333
	38.15
	37.55
	38.375
	38.6
	37.9
	37.8
	37.625
n=	10
	ONE-WAY ANOVA
	turkey
	p-valor
sw-cd -- sw-hfd	0.228
sw-cd -- dw-cd	0.002
dw-cd -- dw-hfd	0.678
sw-hfd -- dw-hfd	0.036

## Sheet: Figure 2b
Figure 2b
	BAT lipid droplet area (µm2)
SW-CD	13.05
	18.78
	16.245
	14.79
	13.068
n=	5
SW-HFD	77.31
	133.61
	239.065
	100.517
	115.497
n=	5
DW-CD	30.45
	18.945
	19.7885
	16.2715
	11.4775
n=	5
DW-HFD	22.65
	17.7
	21.4275
	19.823
	18.1875
n=	5
	Mann-Whitney
	p-valor
sw-cd -- sw-hfd	0.008
sw-cd -- dw-cd	0.222
dw-cd -- dw-hfd	0.548
sw-hfd -- dw-hfd	0.008

## Sheet: Figure 2c
Figure 2c
	BAT UCP1 labelled area (%)
SW-CD	138.319
	106.06
	83.532
	99.185
	72.904
n=	5
SW-HFD	54.759
	62.716
	63.748
	89.467
	119.177
n=	5
DW-CD	238.416
	190.776
	233.144
	119.764
	166.538
n=	5
DW-HFD	115.809
	149.98
	189.523
	118.649
	170.999
n=	5
	ONE-WAY ANOVA
	turkey
	p-valor
sw-cd -- sw-hfd	0.748
sw-cd -- dw-cd	0.004
dw-cd -- dw-hfd	0.283
sw-hfd -- dw-hfd	0.024

## Sheet: Figure 2d
Figure 2d
	BAT weight (%)
SW-CD	85.9023
	71.7294
	109.526
	101.106
	114.155
	90.7166
	131.864
	115.097
	87.3457
	117.054
	75.5039
n=	11
SW-HFD	77.2731
	104.073
	58.7754
	77.3715
	60.1094
	103.91
	102.52
	108.815
	104.125
	107.442
n=	10
DW-CD	99.6934
	84.9322
	66.2136
	98.1291
	134.056
	114.459
	102.031
	87.6821
	89.9319
	90.8598
	117.631
n=	11
DW-HFD	91.5774
	108.292
	129.229
	159.177
	104.766
	145.196
	120.523
	91.0967
	120.486
	143.633
n=	10
	Mann-Whitney
	p-valor
sw-cd -- sw-hfd	0.314
sw-cd -- dw-cd	1
dw-cd -- dw-hfd	0.016
sw-hfd -- dw-hfd	0.007

## Sheet: Figure 2e
Figure 2e
BAT protein levels (%control)
	PPARγ	PGC1a	UCP1	FGF21
SW-CD	56.2379	93.0754	104.006	96.5873
	137.339	49.5516	120.019	140.33
	170.358	125.928	91.6203	48.3337
	95.6085	112.536	86.2608	112.373
	124.806	78.7481	137.931	71.4872
	79.585	92.7547	122.532	130.889
		110.977	71.7174
		113.48	92.655
		105.74	73.26
		105.74
		105.737
		105.737
n=	6	12	9	6
SW-HFD	40.5841	87.7683	66.725	42.8429
	57.3981	69.2276	89.6241	36.2921
	66.9681	74.9867	56.6827	60.8302
	86.8622	79.8066	70.9104	45.7444
	13.6208	105.255	93.4192	34.4548
	9.86416	86.3767	77.0475	42.3656
		108.605		49.1208
		98.4529
		82.6657
		91.7033
		85.4753
n=	6	11	6	7
DW-CD	69.6949	73.7368	95.9836	265.444
	35.3954	89.0513	90.1921	297.898
	45.3314	153.867	120.57	179.113
	67.3769	122.851	137.355	243.828
	26.0045	144.355	147.348	363.376
	155.26	102.713		334.557
	40.5501	110.404		426.789
		120.486		485.478
		119.58
		133.138
n=	7	10	5	8
DW-HFD	95.6291	70.4449	113.432	178.652
	94.5164	121.894	98.1409	78.4879
	118.219	140.436	98.047	254.142
	90.8674	167.128	175.488	128.341
	82.4621	163.867	207.693	278.782
		120.495	238.995	72.0576
		130.964	221.807	131.55
		111.202	159.661
		102.393
		116.609
		148.025
n=	5	11	8	7
	Mann-Whitney	Mann-Whitney	Mann-Whitney	Mann-Whitney
	p-valor	p-valor	p-valor	p-valor
sw-cd -- sw-hfd	0.026	0.027	0.045	0.005
sw-cd -- dw-cd	0.051	0.123	0.24	0.001
dw-cd -- dw-hfd	0.009	0.468	0.127	0.006
sw-hfd -- dw-hfd	0.048	0.001	0.001	0.001

## Sheet: Figure 2f
Figure 2f
BAT protein levels (%control)
	pHSL	HSL	pHSL/HSL
SW-CD	98.6088	96.8364	107.854
	93.8916	111.091	94.3573
	101.805	88.706	88.9427
	104.991	84.4271	92.1854
	91.5866	100	102.097
	100.914	118.737	99.1311
	90.6958	111.294	115.43
	117.507	76.85
		123.15
n=	8	9	7
SW-HFD	77.6744	58.81	71.2468
	88.6481	86.5605	80.3564
	75.0571	90.2986	75.4412
	104.443	96.7683	75.5125
	107.894	97.4343	70.526
	101.775	104.436	50.0631
	67.1097	61.3201	64.9559
	69.7241	88.2051
		93.2279
n=	8	9	7
DW-CD	124.362	93.4073	86.8219
	88.6074	112.994	116.149
	115.579	90.1294	100.669
	79.6053	51.0106	42.7031
	95.087	57.4476	100.632
	78.8055	101.193	72.5379
	94.2481	118.796	63.7748
	92.6355	112.629
n=	8	8	7
DW-HFD	91.9212	114.646	167.97
	106.99	95.8769	91.5484
	152.589	54.8624	137.752
	143.107	89.1072	132.469
	119.003	58.6229	149.88
	82.6406	108.892	72.9322
		109.967
n=	6	7	6
	Mann-Whitney	Mann-Whitney	Mann-Whitney
	p-valor	p-valor	p-valor
sw-cd -- sw-hfd	0.161	0.113	0.001
sw-cd -- dw-cd	0.382	0.815	0.259
dw-cd -- dw-hfd	0.228	0.606	0.051
sw-hfd -- dw-hfd	0.043	0.867	0.005

## Sheet: Figure 2g
Figure 2g
SUV max (iBAT) at room temperature
SW-HFD	1.34682
	1.08734
	1.23106
	1.18379
n=	4
DW-HFD	1.49855
	1.30298
	1.31746
	1.43486
n=	4
	t-test
	p-valor
sw-cd -- sw-hfd	0.049

## Sheet: Figure 2h
Figure 2h
SUV max (iBAT) at 4ºC
SW-HFD	2.70505
	4.22427
	2.91096
	4.10804
n=	4
DW-HFD	4.80013
	8.29903
	6.4789
	4.91023
n=	4
	t-test
	p-valor
sw-cd -- sw-hfd	0.028
