# Supplementary material for: Prolonged breastfeeding protects from obesity by hypothalamic action of hepatic FGF21
Source: Nat Metab. 2022 Jul 25;4(7):901–17. doi: 10.1038/s42255-022-00602-z (PMC9314260; doi:10.1038/s42255-022-00602-z)
Supplement: Source Data Fig. 3 — Statistical source data. [file 42255_2022_602_MOESM6_ESM.xlsx]

## Sheet: Figure 3a
Figure 3a
	Body weight (g)
SW-HFD	486
	457
	491
	508
	461
	496
	483
	487
	520
	580
	515
n=	11
DW-HFD	464
	390
	378
	378
	379
	462
	397
	473
	483
	488
	491
	482
n=	12
	Mann-Whitney
	p-valor
	0.004

## Sheet: Figure 3b
Figure 3b
	Cumulative food intake 24h (g)
SW-HFD	8.5
	11.15
	10.65
	18.2
	8.95
	16.35
	9.77
	12.17
	14.73
	16.43
	16.13
n=	11
DW-HFD	14.15
	11.8
	10.4
	10.75
	12.75
	14
	12.87
	11.97
	11.4
	14.77
	13.8
	14.1
n=	12
	Mann-Whitney
	p-valor
	0.976

## Sheet: Figure 3c
Figure 3c
	Body temperature (ºC)
SW-HFD	34.8
	35.4
	35
	35.8
	35.9
	37.2
	36
	35.4
	35.1
	35.3
n=	10
DW-HFD	35.8
	35.7
	35.8
	35.8
	34.8
	34.8
	36.2
	35.4
	37
	36
n=	10
	T-test
	p-valor
	0.645

## Sheet: Figure 3d
Figure 3d
	Interscapular temperature (ºC) at 30ºC
SW-HFD	36.3
	36.63
	36.9
	36.83
	36.97
	37.17
	37.43
	37.5
	37.63
	37.23
	37.7
n=	11
DW-HFD	38.27
	38.33
	38.03
	38.47
	37.93
	37.97
	38.07
	37.73
	38.17
n=	9
	T-test
	p-valor
	0

## Sheet: Figure 3e
Figure 3e
	EE (kcal/kg/h)
SW-HFD	700.101
	682.758
	665.285
	646.695
	734.965
	613.982
	665.881
	612.093
	541.328
	691.989
n=	10
DW-HFD	629.881
	1062.01
	1220.41
	880.183
	871.515
	1071.62
	774.55
	650.683
	678.032
	622.14
	747.926
n=	11
	T-test
	p-valor
	0.029

## Sheet: Figure 3e ancova
Figure 3e
	EE (kcal/kg/h)	Body weight (g)
SW-HFD	700.101	486
	682.758	457
	665.285	508
	646.695	461
	734.965	496
	613.982	483
	665.881	487
	612.093	520
	541.328	580
	691.989	515
n=	10	10
DW-HFD	629.881	464
	1062.01	390
	1220.41	378
	880.183	378
	871.515	379
	1071.62	397
	774.55	473
	650.683	483
	678.032	488
	622.14	491
	747.926	482
n=	11	11
Analysis of covariance (ANCOVA) with body weight as covariate

## Sheet: Figure 3f
Figure 3f
	Locomotor activity (beam brakes/kg)
SW-HFD	32914.6
	35562.4
	27331
	30252
	25673.5
	33748
	25458.9
	33401.9
	31124.1
	28093.2
n=	10
DW-HFD	32981.7
	39443.6
	36896.8
	34468.2
	41230.9
	26237
	47332.5
	21842.5
	34315.6
	31660.9
	24471
n=	11
	t-test
	p-valor
	0.207

## Sheet: Figure 3g
Figure 3g
Body temperature (ºC) at 4ºC
	0h	1h	2h	3h	4h	5h	6h
SW-HFD	34.9	33.9	31.2	34.9	33.2	33.5	32.7
	34.8	35	35.1	34	33.5	34.5	32.6
	36.1	33.4	32.5	32.9	33.3	33.1	33
	35.8	33.4	33	31.7	34.5	33.4	33.7
	35.2	31.1	29.7	29.6	29.2	31.2	30.2
	36.3	33	34	34.5	32.4	33	33
	35.3	33	33	32	33	33.1	33.1
	35	34.6	34	32	33.1	32.3	31.8
	35.5	33.2	33.6	33.7	32.5	32.3	32.2
	36	32.8	33.7	33.7	32.6	32.3	33.2
n=	10	10	10	10	10	10	10
DW-HFD	35.3	33.9	32.8	33.7	31.5	33	32.9
	35.3	34.5	31.8	32.3	32.5	33.8	32.2
	34.4	33.8	33	33.5	34.1	34	33.1
	35.3	33.1	33.6	34.1	33.8	33.5	34
	34.9	33	35.6	35.5	34	33.7	35
	35.3	33	34.8	32	33.2	33.5	33.5
	34.6	33.2	33.3	34.8	32.7	34	33.3
	34.6	34	32.7	34.2	33.5	33	33
	36	32.5	32	32.5	33.8	33	33.6
	35	36.2	34.9	34.8	34.1	33.8	33.9
n=	10	10	10	10	10	10	10
	T-test	T-test	T-test	T-test	T-test	T-test	T-test
	p-valor	p-valor	p-valor	p-valor	p-valor	p-valor	p-valor
	0.079	0.434	0.468	0.197	0.265	0.084	0.034

## Sheet: Figure 3h
Figure 3h
Interscapular temperature (ºC) at 4ºC
	0h	1h	2h	3h	4h	5h	6h
SW-HFD	36.6667	34.3333	35.3333	33.1667	33.4	33.4	32.7667
	36.9667	35.1333	34.8667	33.4667	32.4667	33.2	33.9667
	37.2	35.5333	35.2333	34.3667	34.6	34.3	34.5
	37	35.8	35.3	35.2	35	34.7667	34.6667
	35.9333	32.5	35.4	31.9667	31.7333	31.6667	32.3667
	36.9667	34.6667	33.6	35.4	32.6667	33.2333	32.5667
	37.4	35.0667	34.7667	34.6667	33.0667	32.7667	32.8333
	37.1	35.6333	35.3667	34.9667	33.9	34.8667	34.6
	37.0667	35.9	35.5333	35.3	34.8333	34.9333	35.2333
	37.2667	35.6667		35.7333	35.6	34.8333	33.7
n=	10	10	9	10	10	10	10
DW-HFD	37.4333	36.3333	35.8333	35.9333	35.6	35.7	35.7
	37.2	36.9167	36.3	35.6333	34.7	35.5333	35.4667
	36.9667	35.9167	36.3333	35.8667	35.3333	35.5	35.3667
	37.1667	36.0167	36.0333	36.0667	35.4	36.3333	36.0333
	37.5	36.6833	36.3	36.0333	36.1667	36.5	36.5
	37	36.3333	36.5333	36.1667	35.5667	35.7	35.4333
	37.3	36.7667	36.8667	37.2667	36.5667	36.4667	35.8
	37.5333	37.1	37.1667	37.3	36.8	36.6333	36.2
	37.8	36.1	36.5667	36.1333	36.5	36.1667	36.2333
	37.3333	37.2	36.5667	36.8667	36.5	36.3	36.3333
n=	10	10	10	10	10	10	10
	T-test	T-test	T-test	T-test	Mann-Whitney	Mann-Whitney	Mann-Whitney
	p-valor	p-valor	p-valor	p-valor	p-valor	p-valor	p-valor
	0.028	0	0	0	0	0	0
