# Supplementary material for: Prolonged breastfeeding protects from obesity by hypothalamic action of hepatic FGF21
Source: Nat Metab. 2022 Jul 25;4(7):901–17. doi: 10.1038/s42255-022-00602-z (PMC9314260; doi:10.1038/s42255-022-00602-z)
Supplement: Source Data Fig. 4 — Statistical source data. [file 42255_2022_602_MOESM8_ESM.xlsx]

## Sheet: Figure 4b
Figure 4b
	FGF21 liver protein levels (%)
SW-HFD + shLuciferase	53.1231
	88.9745
	218.67
	48.545
	41.636
	110.929
	69.3867
	168.736
n=	8
DW-HFD + shLuciferase	295.222
	285.678
	208.809
	150.978
	424.325
	231.494
	141.332
n=	7
DW-HFD + shFGF21	196.176
	135.577
	150.188
	108.746
	196.988
	63.858
	61.5915
n=	7
	Mann-Whitney
	p-valor
swhfd-dwhfd	0.006
dwhfd-dwhfd fgf21	0.011

## Sheet: Figure 4c
Figure 4c
	Plasma FGF21 (pg/ml)
SW-HFD + shLuciferase	195.13
	314.058
	258.91
	207.728
	299.026
	343.613
	489.496
	328.748
	116.193
	110.666
	241.411
	327.142
	128.986
	137.589
	76.973
n=	15
DW-HFD + shLuciferase	276.912
	698.052
	743.869
	255.029
	727.841
	419.874
	437.86
	432.918
	547.35
	409.891
	374.452
	284.631
n=	12
DW-HFD + shFGF21	326.16
	349.019
	170.544
	199.184
	217.097
	407.809
	250.583
	374.78
n=	8
	ONE-WAY ANOVA
	turkey
	p-valor
swhfd-dwhfd	0
dwhfd-dwhfd fgf21	0.016
swhfd-dwhfd fgf21	0.688

## Sheet: Figure 4d
Figure 4d
Body weight (g)
	WEEK 12	WEEK 13	WEEK 14	WEEK 15	WEEK 16	WEEK 17	WEEK 18
SW-HFD + shLuciferase	564	591	609	621	648	673	715
	513	538	558	575	598	620	611
	527	548	564	581	612	637	676
	570	586	599	616	638	665	720
	536	562	589	618	654	683	719
	481	497	520	543	568	596	616
	553	569	583	608	642	664	700
	462	478	493	517	544	564	593
n=	8	8	8	8	8	8	8
DW-HFD + shLuciferase	502	522	555	580	622	637	602
	448	477	503	523	552	567	545
	423	439	461	485	514	534	545
	515	547	581	449	477	495	519
	531	426	436	525	551	567	587
	421	484	507	490	517	538	564
	464	449	469	556	578	605	633
	439	512	540
	493
n=	9	8	8	7	7	7	7
DW-HFD + shFGF21	536	555	576	600	640	666	715
	498	519	541	572	611	636	680
	481	496	508	525	553	579	604
	484	511	530	551	583	606	656
	465	495	523	542	570	592	623
	478	498	521	544	571	590	623
	431	447	470	487	555	578	608
	438	464	498	522	551	570
	443	461	494	515
n=	9	9	9	9	8	8	7
	ONE-WAY ANOVA	ONE-WAY ANOVA	ONE-WAY ANOVA	ONE-WAY ANOVA	ONE-WAY ANOVA	ONE-WAY ANOVA	ONE-WAY ANOVA
	turkey	turkey	turkey	turkey	turkey	turkey	turkey
	p-valor	p-valor	p-valor	p-valor	p-valor	p-valor	p-valor
swhfd-dwhfd	0.017	0.009	0.024	0.006	0.009	0.006	0.004
dwhfd-dwhfd fgf21	0.993	0.802	0.833	0.435	0.234	0.182	0.039
swhfd-dwhfd fgf21	0.021	0.029	0.068	0.062	0.232	0.213	0.572

## Sheet: Figure 4e
Figure 4e
	fat mass (g)
SW-HFD + shLuciferase	140.21
	120.83
	125.67
	188
	101.23
	163.02
	138.46
	136.99
n=	8
DW-HFD + shLuciferase	58.61
	34.27
	69.39
	95.01
	50.55
	92.68
n=	6
DW-HFD + shFGF21	163.64
	137.76
	134.96
	109.5
	91.91
	74.67
	60.53
n=	7
	ONE-WAY ANOVA
	turkey
	p-valor
swhfd-dwhfd	0.011
dwhfd-dwhfd fgf21	0.043
swhfd-dwhfd fgf21	0.177

## Sheet: Figure 4f
Figure 4f
	Cummulative food intake (g)
SW-HFD + shLuciferase	860.375
	837.175
	865.95
	883.6
	924.613
	917.363
	949.271
	934.921
	929.171
n=	9
DW-HFD + shLuciferase	1051.21
	1052.51
	1017.06
	806.324
	891.807
	848.357
	866.657
n=	7
DW-HFD + shFGF21	978.507
	973.007
	973.407
	961.357
	910.865
	915.332
	905.032
n=	7
	Mann-Whitney
	p-valor
swhfd-dwhfd	0.758
dwhfd-dwhfd fgf21	0.71
swhfd-dwhfd fgf21	0.091

## Sheet: Figure 4g
Figure 4g
	Interscapular temperature (ºC)
SW-HFD + shLuciferase	36.76
	37.28
	37.26
	37.32
	36.8
	36.18
	37.05
	37.78
	37.24
	37.86
n=	10
DW-HFD + shLuciferase	37.34
	38.3
	37.98
	37.92
	37.7
	37.7
	37.86
	37.9
	38.26
n=	9
DW-HFD + shFGF21	36.82
	37.16
	37.16
	36.9
	37.4
	36.425
	37.2
	37.48
	38
n=	9
	ONE-WAY ANOVA
	turkey
	p-valor
swhfd-dwhfd	0.002
dwhfd-dwhfd fgf21	0.004
swhfd-dwhfd fgf21	0.995

## Sheet: Figure 4h
Figure 4h
BAT protein levels (%control)
	PGC1a	UCP1	FGF21
SW-HFD + shLuciferase	138.292	90.3544	41.5305
	130.732	68.8629	129.89
	112.421	117.083	63.7358
	92.7302	92.1944	62.7536
	47.17	136.012	81.0013
	115.46	61.8863	160.655
	63.1953	123.064	160.433
		110.543
n=	7	8	7
DW-HFD + shLuciferase	131.615	155.413	219.357
	214.971	188.665	231.163
	120.089	222.623	79.754
	129.035	191.933	244.113
	210.18	202.844	179.383
	157.63	208.611
n=	6	6	5
DW-HFD + shFGF21	196.123	169.502	30.4657
	57.9826	165.495	119.038
	79.4775	143.905	163.447
	132.646	148.007	105.698
	128.39	175.577	126.258
		77.223	90.4642
		170.808	73.8945
		141.395	71.2499
n=	5	8	8
	Mann-Whitney	Mann-Whitney	Mann-Whitney
	p-valor	p-valor	p-valor
swhfd-dwhfd	0.022	0.001	0.03
dwhfd-dwhfd fgf21	0.247	0.008	0.03

## Sheet: Figure 4i
Figure 4i
	UCP1 labelled area (%)
SW-HFD + shLuciferase	78.2441
	102.494
	138.908
	77.8367
	131.836
	70.6823
n=	6
DW-HFD + shLuciferase	235.302
	217.51
	215.298
	155.427
	166.931
	220.576
n=	6
DW-HFD + shFGF21	165.554
	129.784
	178.639
	113.243
	147.377
	138.467
n=	6
	ONE-WAY ANOVA
	turkey
	p-valor
swhfd-dwhfd	0
dwhfd-dwhfd fgf21	0.011

## Sheet: Figure 4j
Figure 4j
	Oil red area (%)
SW-HFD + shLuciferase	111.947
	118.001
	62.353
	100.378
	107.32
n=	5
DW-HFD + shLuciferase	42.3869
	81.7382
	51.2871
	71.8766
	68.2782
n=	5
DW-HFD + shFGF21	104.852
	88.897
	81.8808
	91.3132
	95.8749
n=	5
	ONE-WAY ANOVA
	turkey
	p-valor
swhfd-dwhfd	0.01
dwhfd-dwhfd fgf21	0.038

## Sheet: Figure 4k
Figure 4k
	Plasma triglycerides (mg/dl)
SW-HFD + shLuciferase	139.354
	161.25
	161.759
	142.857
	155.997
	90.771
n=	6
DW-HFD + shLuciferase	99.991
	140.473
	138.676
	123.368
	62.078
	66.723
n=	6
DW-HFD + shFGF21	163.735
	209.961
	122.018
	149.354
	124.657
	122.659
	104.905
n=	7
	ONE-WAY ANOVA
	turkey
	p-valor
swhfd-dwhfd	0.041
dwhfd-dwhfd fgf21	0.181

[truncated: 2 more sheets: Figure 4l, Figure 4m]
