# Supplementary material for: Prolonged breastfeeding protects from obesity by hypothalamic action of hepatic FGF21
Source: Nat Metab. 2022 Jul 25;4(7):901–17. doi: 10.1038/s42255-022-00602-z (PMC9314260; doi:10.1038/s42255-022-00602-z)
Supplement: Source Data Fig. 5 — Statistical source data. [file 42255_2022_602_MOESM10_ESM.xlsx]

## Sheet: Figure 5a
Figure 5a
	Body weight change 24h (g)
Vehicle ICV	6
	7
	3
	5
	9
	-1
	4
	3
	3
n=	9
FGF21 (0.4 µg/rat) ICV	1
	3
	-1
	1
	5
	3
	2
	-3
	2
n=	9
	t-test
	p-valor
	0.033

## Sheet: Figure 5b
Figure 5b
	Food intake 24h (g)
Vehicle ICV	26.6
	26.7
	25.5
	26.2
	27.9
	27
	21.8
	25.3
	28.5
n=	9
FGF21 (0.4 µg/rat) ICV	23.6
	26.6
	29.7
	20.1
	26.1
	25.5
	24
	21.5
	23.3
n=	9
	t-test
	p-valor
	0.165

## Sheet: Figure 5c
Figure 5c
Interscapular temperature (ºC)
hour	2	4	6	24
Vehicle ICV	36.58	37.02	36.68	37.02
	36.6	36.975	36.8	36.85
	37.25	37.56	37.55	36.975
	37.3	37.24	37.5	36.625
	37.22	37.7	38.2	37.35
	36.92	36.825	36.66	37.04
	36.68	36.58	36.9	36.42
	36.88	36.875	36.925	36.72
	37.9	37.175	38.425	37.26
	37.65	37.325	37.525	36.62
	37.1	37.26	37	37.2
n=	11	11	11	11
FGF21 (0.4 µg/rat) ICV	38.28	38.02	38.56	38.38
	38.12	38.1	38.275	38.02
	37.86	37.975	37.95	38.02
	37.24	37.68	37.8	37.34
	38.24	38.42	38.34	37.7
	37.86	38.42	38.26	37.92
	37.86	37.84	37.85	37.7
	38.12	38.58	38.2	37.48
	38.44	38.66	38.34	38.24
n=	9	9	9	9
	t-test	t-test	t-test	t-test
	p-valor	p-valor	p-valor	p-valor
	0	0	0.013	0

## Sheet: Figure 5d
Figure 5d
BAT protein levels (%control)
	PGC1a	UCP1
Vehicle ICV	83.6486	90.7223
	89.9714	88.1632
	105.82	94.7484
	108.74	102.429
	104.213	86.3433
	86.7911	120.7
	108.656	116.656
	112.16	95.012
		105.227
n=	8	9
FGF21 (0.4 µg/rat) ICV	119.327	122.645
	102.381	165.963
	108.751	126.266
	110.431	132.66
	127.388	139.5
	111.999	135.044
	113.395	102.416
	101.239	112.765
		112.728
		145.575
		110.58
n=	8	11
	Mann-Whitney	Mann-Whitney
	p-valor	p-valor
	0.046	0.002

## Sheet: Figure 5e
Figure 5e
	UCP1 labelled area (%)
Vehicle ICV	99.048
	60.966
	43.8685
	70.0862
	226.031
n=	5
FGF21 (0.4 µg/rat) ICV	99.8268
	368.831
	298.84
	141.024
	372.638
	100.307
n=	6
	Mann-Whitney
	p-valor
	0.03

## Sheet: Figure 5f
Figure 5f
LHA/ZI D2R protein levels
(%control)
Vehicle ICV	89.1007
	105.757
	107.868
	99.8048
	91.6762
	102.574
	105.147
	97.0135
	101.058
n=	9
FGF21 (0.4 µg/rat) ICV	113.765
	112.821
	115.729
	112.071
	110.871
	113.102
	111.433
	111.722
	112.104
n=	9
	Mann-Whitney
	p-valor
	0

## Sheet: Figure 5h
Figure 5h
	LHA/ZI D2R protein levels (%)
SW-HFD +GFP	88.805
	86.196
	94.688
	110.122
	90.953
	91.634
	107.699
	103.514
	98.439
	96.671
	110.835
	109.078
	111.365
n=	13
DW-HFD +GFP	101.362
	141.688
	126.339
	105.941
	113.401
	132.169
	106.053
	119.18
	114.713
n=	9
DW-HFD +D2R-KD	85.454
	77.471
	67.628
	97.276
	91.414
	59.758
	84.444
	108.429
n=	8
	Mann-Whitney
	p-valor
swhfd-dwhfd	0.003
dwhfd-dwhfd d2rkd	0.001

## Sheet: Figure 5i
Figure 5i
Body weight change (g)
days	0	2	5	7	9	12	14	16	19	21	23	26
SW-HFD +GFP	360	360	387	406	416	435	454	465	488	501	510	529
	348	340	365	376	392	408	424	430	451	460	466	481
	365	355	386	403	417	438	455	465	481	492	497	507
	388	394	427	440	454	474	485	487	504	512	513	524
	356	351	383	392	406	422	435	450	463	471	477	487
	381	377	405	421	432	455	469	483	502	510	514	529
	365	355	383	391	404	421	433	440	457	467	470	485
	335	335	354	376	386	404	426	438	449	464	476	484
	345	345	358	374	377	397	415	428	436	453	463	469
	349	351	369	392	406	420	427	437	447	464	469	476
	405	386	417	442	462	485	513	533	548	575	592	599
	322	329	350	375	394	408	427	437	447	463	477	478
n=	12	12	12	12	12	12	12	12	12	12	12	12
DW-HFD +GFP	351	344	362	371	380	398	408	420	435	444	450	469
	331	329	352	363	377	400	417	428	440	452	455	463
	322	323	338	355	362	378	394	404	419	428	434	450
	330	330	348	332	342	365	373	384	394	401	410	416
	342	350	357	383	392	410	429	443	454	473	484	494
	332	321	345	367	385	401	422	436	450	469	477	483
	344	356	370	393	410	425	449	460	475	498	505	506
	319	313	327	354	370	386	404	418	433	455	467	474
	287	287	297	324	340	352	367	377	386	405	415	419
	332	322	340	362	381	395	415	429	426	431	436	438
	347	335	361	385	401	418	435	454	465	492	501	508
n=	11	11	11	11	11	11	11	11	11	11	11	11
DW-HFD +D2R-KD	344	340	364	379	393	414	428	441	460	471	480	499
	343	341	363	376	388	407	420	429	446	461	470	486
	382	375	395	410	422	442	457	467	483	495	504	522
	364	360	382	395	406	424	437	443	458	472	480	491
	353	343	365	377	391	414	428	445	468	479	490	508
	305	318	336	360	376	389	411	428	439	461	472	480
	335	339	353	376	390	406	429	446	458	480	480	486
	340	333	340	364	372	388	408	424	437	461	470	478
	335	313	339	362	377	394	423	440	457	484	502	509
	319	323	348	368	384	399	424	437	450	468	482	490
	335	323	344	369	375	396	420	434	448	474	488	500
	352	327	353	379	396	414	438	453	468	490	501	508
n=	12	12	12	12	12	12	12	12	12	12	12	12
	ONE-WAY ANOVA	ONE-WAY ANOVA	ONE-WAY ANOVA	ONE-WAY ANOVA	ONE-WAY ANOVA	ONE-WAY ANOVA
	turkey	turkey	turkey	turkey	turkey	turkey	Mann-Whitney	Mann-Whitney	Mann-Whitney	Mann-Whitney	Mann-Whitney	Mann-Whitney
	p-valor	p-valor	p-valor	p-valor	p-valor	p-valor	p-valor	p-valor	p-valor	p-valor	p-valor	p-valor
swhfd-dwhfd	0.005	0.003	0.001	0	0.001	0.001	0.004	0.007	0.009	0.023	0.032	0.016
swhfd-dwhfd d2rkd	0.102	0.035	0.017	0.026	0.033	0.041	0.089	0.266	0.347	0.843	0.799	0.755
dwhfd-dwhfd d2rkd	0.372	0.569	0.394	0.259	0.334	0.318	0.079	0.079	0.032	0.044	0.032	0.011

## Sheet: Figure 5j
Figure 5j
WAT weight (%) at 26 days
	VAT	GAT
SW-HFD +GFP	100.02	126.9
	88.32	78.54
	103.63	102.04
	101.17	118.91
	92.83	83.22
	110.92	124.9
	93.37	90.11
	104.93	103.84
	107.45	99.47
	108.42	78.5
	88.95	114.54
n=	11	11
DW-HFD +GFP	77.69	79.03
	77.33	89.81
	66.77	56.84
	68.97	63.11
	90.74	79.45
	88.94	65.37
	92.4	87.38
	55.15	85.99
	75.36	62.39
		84.86
n=	9	10
DW-HFD +D2R-KD	96.45	80.25
	78.4	90.06
	98.22	73.45
	112.86	88.47
	94.99	91.49
	87.34	93.66
	114.65	85.58
	95.77	90.53
	102.62	101.98
	123.06	100.25
		86.27
n=	10	11
	ONE-WAY ANOVA
	turkey	Mann-Whitney
	p-valor	p-valor
swhfd-dwhfd	0	0.005
dwhfd-dwhfd d2rkd	0	0.005

## Sheet: Figure 5k
Figure 5k
	Interscapular temperature (ºC)
SW-HFD +GFP	37.1
	37.2
	36.8
	37.6
	37
	37.2
	36.8
	37.2
	37.3
	36.6
	37.1
	37
n=	12
DW-HFD +GFP	38.6
	37.2
	37.5
	37.5
	37.6
	37.8
	37.7
	38.5
	37.7
	37.9
	37.4
n=	11
DW-HFD +D2R-KD	37.3
	37.3
	37.5
	37.1
	37.5
	37.6
	37.1
	37.3
	37.5
	37.6
	37.6
n=	11
	ONE-WAY ANOVA
	turkey
	p-valor
swhfd-dwhfd	0
dwhfd-dwhfd d2rkd	0.027

[truncated: 2 more sheets: Figure 5l, Figure 5m]
