# Supplementary material for: Prolonged breastfeeding protects from obesity by hypothalamic action of hepatic FGF21
Source: Nat Metab. 2022 Jul 25;4(7):901–17. doi: 10.1038/s42255-022-00602-z (PMC9314260; doi:10.1038/s42255-022-00602-z)
Supplement: Source Data Fig. 6 — Statistical source data. [file 42255_2022_602_MOESM12_ESM.xlsx]

## Sheet: Figure 6a
Figure 6a
	Cumulative food intake 8h (g)
GFP LHA/ZI + Vehicle ICV	0.5
	5.3
	0
	5.1
	0
	0
	0
	0
	0.5
n=	9
GFP LHA/ZI + FGF21 (0.4 µg/rat) ICV	0.9
	0
	4.7
	3.1
	4.5
	1
	0
	2.5
	0
	5.1
n=	10
D2R-KD LHA/ZI + Vehicle ICV	1.9
	1.7
	5.9
	4.5
	4.8
	4.6
	1.9
	2.5
	5.6
	3.6
n=	10
D2R-KD LHA/ZI + FGF21 (0.4 µg/rat) ICV	2.6
	3.4
	0
	3.8
	4.2
	3.4
	6.6
	2.7
	0
	2
n=	10
	t-test
	p-valor
gfp - gfp fgf21	0.368
d2rkd - d2rkd fgf21	0.313

## Sheet: Figure 6b
Figure 6b
	Interscapular temperature (ºC)
GFP LHA/ZI + Vehicle ICV	36.97
	36.97
	37
	37.1
	37.13
	36.9
	36.57
	36.5
n=	8
GFP LHA/ZI + FGF21 (0.4 µg/rat) ICV	37.63
	37.53
	37.13
	37.23
	36.93
	37.4
	37.2
	37.33
	37.43
n=	9
D2R-KD LHA/ZI + Vehicle ICV	37.2
	36.93
	37.57
	37.23
	37.4
	37.57
	36.77
	37
	37.17
	37.1
n=	10
D2R-KD LHA/ZI + FGF21 (0.4 µg/rat) ICV	36.57
	36.83
	37.73
	37.7
	36.9
	38.07
	37.4
	37.37
	37.37
	37
n=	10
	Mann-Whitney
	p-valor
gfp - gfp fgf21	0.002
d2rkd - d2rkd fgf21	0.631

## Sheet: Figure 6c
Figure 6c
BAT protein level (%)
	PGC1a	UCP1
GFP LHA/ZI + Vehicle ICV	89.034	101.279																																										83.9992	77.5256	95.6391	71.9096	94.6445	102.389
	96.3163	106.064																																										80.481	98.169	79.1652	100.27	95.378	91.8365
	102.105	91.8629
	101.13	110.091
	101.749	90.4555
	109.665	100.247
n=	6	6
GFP LHA/ZI + FGF21 (0.4 µg/rat) ICV	153.8	112.654
	201.73	189.563
	126.251	131.602
	102.737	108.933
	107.544	223.91
	117.127	192.156
		174.506
n=	6	7
D2R-KD LHA/ZI + Vehicle ICV	102.913	76.2917
	96.0237	131.169
	132.378	86.0083
	127.393	123.524
	75.7144	101.161
	65.5785	127.864
		63.2413
		90.741
n=	6	8
D2R-KD LHA/ZI + FGF21 (0.4 µg/rat) ICV	83.9992	80.481
	77.5256	98.169
	95.6391	79.1652
	71.9096	100.27
	94.6445	95.378
	102.389	91.8365
	111.83	80.491
		74.385
n=	7	8
	Mann-Whitney	Mann-Whitney
	p-valor	p-valor
gfp - gfp fgf21	0.009	0.002
d2rkd - d2rkd fgf21	0.534	0.382
[truncated: 2 more columns]

## Sheet: Figure 6d
Figure 6d
	UCP1 labelled area (%)
GFP LHA/ZI + Vehicle ICV	80.67																																										83.9992	77.5256	95.6391	71.9096	94.6445	102.389	111.83
	127.45																																										80.481	98.169	79.1652	100.27	95.378	91.8365	80.491
	159.6
	121.41
	76.24
	83.34
	51.3
n=	7
GFP LHA/ZI + FGF21 (0.4 µg/rat) ICV	153.34
	148.39
	100.99
	137.42
	266.09
	129.78
	310.34
n=	7
D2R-KD LHA/ZI + Vehicle ICV	163.48
	84.28
	22.53
	178.96
	18.81
	122.81
	109.14
n=	7
D2R-KD LHA/ZI + FGF21 (0.4 µg/rat) ICV	76.32
	158.05
	78.05
	69.68
	100.04
	102.8
	61.91
n=	7
	t-test
	p-valor
gfp - gfp fgf21	0.035
d2rkd - d2rkd fgf21	0.781
[truncated: 1 more columns]

## Sheet: Figure 6f
Figure 6f
	Body weight change 24h (g)
D2Rcre mice +Ad-hSyn-DIO-EGFP LHA/ZI +Vehicle ICV	-0.2																																										83.9992	77.5256	95.6391	71.9096	94.6445	102.389	111.83
	-0.2
	0.9
	0.1
	-0.3
	0.8
n=	6
D2Rcre mice +Ad-hSyn-DIO-EGFP LHA/ZI +FGF21 (0.4 µg/mice) ICV	-0.9
	-1
	-0.8
	-0.1
	-0.3
	-0.3
	-1.6
n=	7
D2Rcre mice +Ad-hSyn-DIO-shD2R-EGFP LHA/ZI +Vehicle ICV	-1.4
	0.4
	-1.9
	-0.8
	1.1
	0.5
	1.3
n=	7
D2Rcre mice + Ad-hSyn-DIO-shD2R-EGFP LHA/ZI +FGF21 (0.4 µg/mice) ICV	-0.8
	0.3
	-0.5
	-0.6
	0.4
	-0.3
	0.5
n=	7
	t-test
	p-valor
gfp - gfp fgf21	0.011
d2rkd - d2rkd fgf21	0.805

## Sheet: Figure 6g
Figure 6g
	Cumulative food intake 24h (g)
D2Rcre mice +Ad-hSyn-DIO-EGFP LHA/ZI +Vehicle ICV	2.1																																										83.9992	77.5256	95.6391	71.9096	94.6445	102.389	111.83
	2.4
	3.4
	4
	2.2
	3.8
n=	6
D2Rcre mice +Ad-hSyn-DIO-EGFP LHA/ZI +FGF21 (0.4 µg/mice) ICV	1.9
	1
	3.4
	3.4
	3.7
	3.2
	1.5
n=	7
D2Rcre mice +Ad-hSyn-DIO-shD2R-EGFP LHA/ZI +Vehicle ICV	1.3
	2.7
	1.7
	2
	3.7
	2.7
	3.5
n=	7
D2Rcre mice + Ad-hSyn-DIO-shD2R-EGFP LHA/ZI +FGF21 (0.4 µg/mice) ICV	0.1
	3.4
	3
	2.1
	4.9
	1.9
	3.7
n=	7
	t-test
	p-valor
gfp - gfp fgf21	0.484
d2rkd - d2rkd fgf21	0.756

## Sheet: Figure 6h
Figure 6h
	Interscapular temperature (ºC)
D2Rcre mice +Ad-hSyn-DIO-EGFP LHA/ZI +Vehicle ICV	38.13																																										83.9992	77.5256	95.6391	71.9096	94.6445	102.389	111.83
	38.1
	38.27
	38.83
	39.03
	38
n=	6
D2Rcre mice +Ad-hSyn-DIO-EGFP LHA/ZI +FGF21 (0.4 µg/mice) ICV	39.23
	39.6
	38.33
	39.33
	39.43
	39
	39.67
n=	7
D2Rcre mice +Ad-hSyn-DIO-shD2R-EGFP LHA/ZI +Vehicle ICV	39
	39.2
	38.83
	38.2
	38.73
	37.37
	38.6
n=	7
D2Rcre mice + Ad-hSyn-DIO-shD2R-EGFP LHA/ZI +FGF21 (0.4 µg/mice) ICV	38.7
	39.07
	38.73
	37.93
	37.97
	38.57
	37.63
n=	7
	t-test
	p-valor
gfp - gfp fgf21	0.006
d2rkd - d2rkd fgf21	0.546

## Sheet: Figure 6i
Figure 6i
	UCP1 labelled area (%)
D2Rcre mice +Ad-hSyn-DIO-EGFP LHA/ZI +Vehicle ICV	146.032																																										83.9992	77.5256	95.6391	71.9096	94.6445	102.389	111.83
	50.2385
	78.0909
	99.2162
	126.422
n=	5
D2Rcre mice +Ad-hSyn-DIO-EGFP LHA/ZI +FGF21 (0.4 µg/mice) ICV	173.238
	163.336
	160.047
	201.344
	210.408
n=	5
D2Rcre mice +Ad-hSyn-DIO-shD2R-EGFP LHA/ZI +Vehicle ICV	81.7645
	96.7692
	100.776
	114.446
	106.245
n=	5
D2Rcre mice + Ad-hSyn-DIO-shD2R-EGFP LHA/ZI +FGF21 (0.4 µg/mice) ICV	78.596
	96.7703
	43.6288
	78.495
	93.8501
n=	5
	t-test
	p-valor
gfp - gfp fgf21	0.003
d2rkd - d2rkd fgf21	0.081

## Sheet: Figure 6j
Figure 6j
BAT protein levels (% control)
	PGC1a	UCP1
D2Rcre mice +Ad-hSyn-DIO-EGFP LHA/ZI +Vehicle ICV	95.11	80.07
	126.1	16.87
	84.4	123.76
	75.56	53.14
	85.24	160.59
	119.06	158.96
	114.54	106.59
n=	7	7
D2Rcre mice +Ad-hSyn-DIO-EGFP LHA/ZI +FGF21 (0.4 µg/mice) ICV	292.66	183.5
	116.27	242.27
	225.79	141.78
	120.65	198.2
	367.02	313.71
	147.26	223.1
	514.26	194.36
n=	7	7
D2Rcre mice +Ad-hSyn-DIO-shD2R-EGFP LHA/ZI +Vehicle ICV	55.25	89.73
	99.68	101.29
	101.15	105.6
	121.66	169.84
	122.55	61.31
	98.32	81.17
	101.38	91.06
n=	7	7
D2Rcre mice + Ad-hSyn-DIO-shD2R-EGFP LHA/ZI +FGF21 (0.4 µg/mice) ICV	99.69	27.28
	191.7	143.7
	148.05	124.23
	44.3	125.72
	39.77	79.58
	68.64	86.7
	139.84	242.92
n=	7	7
	Mann-Whitney	Mann-Whitney
	p-valor	p-valor
gfp - gfp fgf21	0.004	0.002
d2rkd - d2rkd fgf21	1	0.71
