# Supplementary material for: Prolonged breastfeeding protects from obesity by hypothalamic action of hepatic FGF21
Source: Nat Metab. 2022 Jul 25;4(7):901–17. doi: 10.1038/s42255-022-00602-z (PMC9314260; doi:10.1038/s42255-022-00602-z)
Supplement: Source Data Fig. 7 — Statistical source data. [file 42255_2022_602_MOESM14_ESM.xlsx]

## Sheet: Figure 7b
Figure 7b
	Body weight change 24h (g)
D2Rcre mice +AAV8-EGFP-floxed LHA/ZI+Vehicle ICV	-0.73
	-0.8
	0.13
	0
	-0.2
	-0.9
	-1
n=	7
D2Rcre mice +AAV8-EGFP-floxed LHA/ZI +FGF21 (0.4 µg/mice) ICV	-1.18
	-0.37
	-1.02
	-1.16
	-1.5
	-0.9
	-1.1
n=	7
D2Rcre mice+AAV8- shFGFR1-floxed LHA/ZI+Vehicle ICV	-0.81
	-0.69
	-0.07
	0.3
	0.2
	-0.7
	-0.1
	-1.5
n=	8
D2Rcre mice+ AAV8- shFGFR1-floxed LHA/ZI +FGF21 (0.4 µg/mice) ICV	-0.42
	-1.42
	-0.27
	-0.8
	-0.7
	-0.9
	-0.7
	-0.1
n=	8
	t-test
	p-valor
gfp - gfp fgf21	0.031
fgfr1 - fgfr1 fgf21	0.366

## Sheet: Figure 7c
Figure 7c
	Cumulative food intake 24h (g)
D2Rcre mice +AAV8-EGFP-floxed LHA/ZI+Vehicle ICV	2.05
	3.23
	4.35
	2.9
	2.2
	3.4
	2.3
n=	7
D2Rcre mice +AAV8-EGFP-floxed LHA/ZI +FGF21 (0.4 µg/mice) ICV	2.87
	3.3
	4.27
	2.95
	0.8
	5.2
	3.1
n=	7
D2Rcre mice+AAV8- shFGFR1-floxed LHA/ZI+Vehicle ICV	2.98
	3.29
	3.9
	3.55
	3.5
	2.1
	3.5
	1.1
n=	8
D2Rcre mice+ AAV8- shFGFR1-floxed LHA/ZI +FGF21 (0.4 µg/mice) ICV	3.9
	2.21
	3.7
	2.25
	2.5
	2.3
	1.3
	2.4
n=	8
	t-test
	p-valor
gfp - gfp fgf21	0.633
fgfr1 - fgfr1 fgf21	0.362

## Sheet: Figure 7d
Figure 7d
	Interscapular temperature(ºC)
	at 8hours
D2Rcre mice +AAV8-EGFP-floxed LHA/ZI+Vehicle ICV	37.83
	37
	36.63
	37.73
	36.37
	36.87
	38.1
	37.3
	38
	37.4
	38.33
n=	11
D2Rcre mice +AAV8-EGFP-floxed LHA/ZI +FGF21 (0.4 µg/mice) ICV	38.53
	38.4
	38.5
	38
	38.33
	37.2
	37.7
	38.47
	37.8
	38
	38.47
n=	11
D2Rcre mice+AAV8- shFGFR1-floxed LHA/ZI+Vehicle ICV	37.53
	38.13
	38.2
	37.23
	37.17
	37.57
	37.87
	37.77
	37.53
	38.03
	37.8
	38.2
n=	12
D2Rcre mice+ AAV8- shFGFR1-floxed LHA/ZI +FGF21 (0.4 µg/mice) ICV	37.5
	37.37
	38.43
	38.47
	36.1
	36.33
	36.17
	37.23
	37.63
	37.57
	37.6
	38.27
	37.63
n=	13
	t-test
	p-valor
gfp - gfp fgf21	0.006
fgfr1 - fgfr1 fgf21	0.18

## Sheet: Figure 7e
Figure 7e
BAT protein levels (%control)
	PGC1a	UCP1
D2Rcre mice +AAV8-EGFP-floxed LHA/ZI+Vehicle ICV	104.135	89.5525
	113.922	69.9949
	81.9431	140.453
	102.191	77.2023
	113.729	119.055
	84.0802	103.742
n=	6	6
D2Rcre mice +AAV8-EGFP-floxed LHA/ZI +FGF21 (0.4 µg/mice) ICV	130.56	121.819
	150.468	171.091
	116.161	226.044
	150.151	223.86
	134.523	118.252
	137.965	121.687
	145.199	121.583
n=	7	7
D2Rcre mice+AAV8- shFGFR1-floxed LHA/ZI+Vehicle ICV	79.1848	149.431
	94.6477	65.0053
	126.168	85.5633
	108.744	130.364
	92.3499	87.3983
	79.6038	86.0099
	119.302	96.2277
n=	7	7
D2Rcre mice+ AAV8- shFGFR1-floxed LHA/ZI +FGF21 (0.4 µg/mice) ICV	99.2466	67.6768
	156.493	99.1691
	78.4713	59.6339
	152.312	60.8022
	89.6965	88.8303
	134.867	144.361
		121.075
n=	6	7
	Mann-Whitney	Mann-Whitney
	p-valor	p-valor
gfp - gfp fgf21	0.001	0.022
fgfr1 - fgfr1 fgf21	0.445	0.71

## Sheet: Figure 7g
Figure 7g
	Body weight change 24h (g)
Vgat cre mice +Ad-EGFP-floxed LHA/ZI +Vehicle ICV	0.4
	0.1
	-0.1
	0.4
	0.2
	-0.1
	0.1
n=	7
Vgat cre mice +Ad-EGFP-floxed LHA/ZI +FGF21 (0.4 µg/mice) ICV	-0.5
	-1.2
	-0.7
	-0.6
	-0.9
	-0.3
	-0.3
n=	7
Vgat cre mice +Ad- shD2R-EGFP-floxed LHA/ZI +Vehicle ICV	0.8
	-0.2
	0
	0
	0.6
	0.5
	0.9
n=	7
Vgat cre mice +Ad- shD2R-EGFP-floxed +FGF21 (0.4 µg/mice) ICV	0.4
	-1.1
	0
	0.8
	-0.1
	0.2
	0.2
n=	7
	t-test
	p-valor
gfp - gfp fgf21	0
fgfr1 - fgfr1 fgf21	0.278

## Sheet: Figure 7h
Figure 7h
	Cumulative food intake 24h (g)
Vgat cre mice +Ad-EGFP-floxed LHA/ZI +Vehicle ICV	4.3
	3.1
	2.8
	2.2
	4.2
	4.9
	4.7
n=	7
Vgat cre mice +Ad-EGFP-floxed LHA/ZI +FGF21 (0.4 µg/mice) ICV	4.5
	3.3
	3.3
	4.4
	4
	3.4
	2.8
n=	7
Vgat cre mice +Ad- shD2R-EGFP-floxed LHA/ZI +Vehicle ICV	3.9
	3.8
	3.2
	4.1
	3.7
n=	5
Vgat cre mice +Ad- shD2R-EGFP-floxed +FGF21 (0.4 µg/mice) ICV	4.3
	3.3
	4.2
	5.6
	3.5
n=	5
	t-test
	p-valor
gfp - gfp fgf21	0.879
fgfr1 - fgfr1 fgf21	0.337

## Sheet: Figure 7i
Figure 7i
	Interscapular temperature (ºC)
Vgat cre mice +Ad-EGFP-floxed LHA/ZI +Vehicle ICV	38.73
	38.73
	38
	38.77
	39
	38.07
	38.3
n=	7
Vgat cre mice +Ad-EGFP-floxed LHA/ZI +FGF21 (0.4 µg/mice) ICV	39.13
	39.37
	38.97
	39.3
	39.33
	39.27
	39.27
n=	7
Vgat cre mice +Ad- shD2R-EGFP-floxed LHA/ZI +Vehicle ICV	38.4
	38.6
	38.17
	38.13
	37.87
	38.63
	38.5
n=	7
Vgat cre mice +Ad- shD2R-EGFP-floxed +FGF21 (0.4 µg/mice) ICV	37.97
	38.73
	38.27
	39.1
	38.57
	38.27
	38.87
n=	7
	Mann-Whitney
	p-valor
gfp - gfp fgf21	0.001
fgfr1 - fgfr1 fgf21	0.27

## Sheet: Figure 7j
Figure 7j
BAT protein levels (%control)
	PGC1a	UCP1
Vgat cre mice +Ad-EGFP-floxed LHA/ZI +Vehicle ICV	22.74	29.62
	138.83	128.27
	138.43	142.11
	101.66	59.31
	39.72	126.13
	150.58	114.56
	108.05
n=	7	6
Vgat cre mice +Ad-EGFP-floxed LHA/ZI +FGF21 (0.4 µg/mice) ICV	163.79	119.67
	232.19	227.52
	216.68	152.15
	203.85	159.61
	162.14	136.11
	136.03	128.6
	130.73	134.15
n=	7	7
Vgat cre mice +Ad- shD2R-EGFP-floxed LHA/ZI +Vehicle ICV	87.67	74.98
	113.52	150.8
	98.81	74.22
	33.21	29.66
	55.61	56.24
	261.87	266.17
	49.31	47.93
n=	7	7
Vgat cre mice +Ad- shD2R-EGFP-floxed +FGF21 (0.4 µg/mice) ICV	50.15	36.42
	168.41	147.85
	74.08	76.92
	69.19	54.13
	86.77	67.22
	92.67	88.27
	38.7	33.22
n=	7	7
	Mann-Whitney	Mann-Whitney
	p-valor	p-valor
gfp - gfp fgf21	0.017	0.035
fgfr1 - fgfr1 fgf21	0.805	0.805
