# Supplementary material for: Prolonged breastfeeding protects from obesity by hypothalamic action of hepatic FGF21
Source: Nat Metab. 2022 Jul 25;4(7):901–17. doi: 10.1038/s42255-022-00602-z (PMC9314260; doi:10.1038/s42255-022-00602-z)
Supplement: Source Data Fig. 8 — Statistical source data. [file 42255_2022_602_MOESM16_ESM.xlsx]

## Sheet: Figure 8b
Figure 8b
	Mean FGF21 immunostaining
	density event
SW-HFD	195.788
	160.371
	355.052
n=	3
DW-HFD	2700.91
	1117.09
	3567.32
n=	3
	t-test
	p-valor
	0.037

## Sheet: Figure 8c
Figure 8c
	FGF21 mRNA number per µm2
SW-HFD	0.0325453
	0.0387499
	0.0267992
n=	3
DW-HFD	0.0204265
	0.0139748
	0.00914166
	0.0180636
n=	4
	t-test
	p-valor
	0.008

## Sheet: Figure 8d
Figure 8d
	Interscapular temperature
	at 6 hours (ºC)
WT mice AAV1/2-hDio2-iCre + AAV-GFP	36.8
	37.47
	37.57
	37.77
n=	4
WT mice AAV1/2-hDio2-iCre + AAV-shFgfr1 (0.4 µg/mice) ICV	35.3
	36.97
	36.73
	36.23
	36.5
	36.6
n=	6
	t-test
	p-valor
	0.018

## Sheet: Figure 8e
Figure 8e
	UCP1 labelled area (%)
WT mice AAV1/2-hDio2-iCre + AAV-GFP	79.2779
	126.113
	98.818
	95.7909
n=	4
WT mice AAV1/2-hDio2-iCre + AAV-shFgfr1 (0.4 µg/mice) ICV	76.9218
	40.511
	57.103
	72.2153
	85.3909
	68.6121
	100.4
n=	7
	t-test
	p-valor
	0.044

## Sheet: Figure 8f
Figure 8f
BAT protein levels (%control)
	PGC1a	UCP1
WT mice AAV1/2-hDio2-iCre + AAV-GFP	93.98	111.37
	63.36	127.04
	82.75	99.32
	159.91	62.27
n=	4	4
WT mice AAV1/2-hDio2-iCre + AAV-shFgfr1 (0.4 µg/mice) ICV	5.73	2.94
	32.2	10.14
	16.72	4.43
	16.34	51.77
	39.03	59.76
	33.11	78.02
n=	6	6
	Mann-Whitney	Mann-Whitney
	p-valor	p-valor
	0.01	0.019
