# Supplementary material for: Prolonged breastfeeding protects from obesity by hypothalamic action of hepatic FGF21
Source: Nat Metab. 2022 Jul 25;4(7):901–17. doi: 10.1038/s42255-022-00602-z (PMC9314260; doi:10.1038/s42255-022-00602-z)
Supplement: Source Data Extended Data Fig. 1 — Statistical source data. [file 42255_2022_602_MOESM18_ESM.xlsx]

## Sheet: ExtD Fig.1a
Extended Data Figure 1a
Body weight (g)
	4 weeks	6 weeks
SW-CD	93	176
	92	182
	70	157
	80	164
	70	162
	68	185
	65	160
	68	171
	64	159
n=	9	9
SW-HFD	105	201
	97	196
	97	193
	101	212
	96	190
	97	182
	93	184
	82	192
	81	198
	83	193
	87	205
n=	11	11
DW-CD	88	177
	88	174
	72	170
	83	174
	86	153
	74	168
	81	185
	72	157
	85	185
	64	162
	77	166
	67	156
	65	183
n=	13	13
DW-HFD	75	155
	82	173
	85	167
	84	174
	60	159
	64	166
	61	162
	65	162
	62	182
	62	181
	75	181
n=	11	11
	ONE-WAY ANOVA	ONE-WAY ANOVA
	Turkey	Turkey
	p-valor	p-valor
sw-cd -- sw-hfd	0.001	0
sw-cd -- dw-cd	0.917	0.984
dw-cd -- dw-hfd	0.331	0.998
sw-hfd -- dw-hfd	0	0

## Sheet: ExtD Fig.1b
Extended Data Figure 1b
WAT weight (%)
	VAT	GAT
SW-CD	132.099	158.621
	98.413	99.3115
	92.0403	101.113
	92.9425	91.9353
	118.835	105.401
	101.624	84.8433
	73.6254	83.8885
	124.633	110.393
	102.312	78.0549
	94.9828	103.409
	68.4927	114.319
		68.7109
n=	11	12
SW-HFD	213.904	213.061
	161.248	180.845
	170.275	191.945
	188.581	165.891
	187.011	246.492
	185.168	167.68
	167.411	196.078
	165.332	215.269
	156.107	167.349
	140.783	177.807
	136.896
n=	11	10
DW-CD	107.434	133.225
	134.148	122.176
	105.797	94.2306
	106.028	115.311
	95.2819	98.8396
	93.7678	81.9218
	97.609	91.1968
	95.2162	77.9178
	86.1721	89.6903
	65.3064	77.4929
	83.3111	103.519
	91.5148	88.141
n=	12	12
DW-HFD	119.886	195.616
	151.166	185.54
	143.968	189.991
	70.8035	117.574
	96.2708	114.781
	122.555	130.855
	103.547	143.306
	131.647	147.529
	138.391
n=	9	8
	ONE-WAY ANOVA	ONE-WAY ANOVA
	Turkey	Turkey
	p-valor	p-valor
sw-cd -- sw-hfd	0	0
sw-cd -- dw-cd	0.982	0.996
dw-cd -- dw-hfd	0.076	0
sw-hfd -- dw-hfd	0	0.01

## Sheet: ExtD Fig.1c
Extended Data Figure 1c
Locomotor activity (beam brakes/kg)
	Light	Dark
SW-CD	22207.6	35306.9
	19071.2	36478.6
	13425.6	27610.9
	17824.3	19445.7
	16067	30025.8
	19787.8	28924.4
	15804.8	29582.9
	18451.8	25203
	16066.1	28359.8
	13574.5	21669.5
	10873.4	32492.2
	12714.5	31376
n=	12	12
SW-HFD	8385.06	23033.5
	11900.6	25975.6
	7148.6	20823.1
	10668.1	16571.9
	13846.5	20385.9
	10390.1	17059.2
	11264.6	19603
	10623.8	19008
	10760.7	11032.7
	9140.72	16169.5
	10224	25010.8
n=	11	11
DW-CD	12494.7	29299.6
	14046.6	23661.3
	13871.3	28882.3
	16827.7	19947.8
	17272	26148
	15381.6	24205.7
	18478.3	28358.7
	16241.7	30278.8
	16397.8	18104.7
	18463.1	20252.4
	20289.7	19870.3
	15990.7	25296.3
n=	12	12
DW-HFD	16295.3	38524.3
	14965.9	26538.2
	15888.4	23416.9
	15566.5	20886
	13918.3	15637.6
	13489.6	19118.9
	18307.8	18233.5
	16052.6	14416.3
	13808.9	17234.3
	12828.2	21263.5
n=	10	10
	ONE-WAY ANOVA	ONE-WAY ANOVA
	Turkey	Turkey
	p-valor	p-valor
sw-cd -- sw-hfd	0	0.001
sw-cd -- dw-cd	1	0.183
dw-cd -- dw-hfd	0.638	0.534
sw-hfd -- dw-hfd	0	0.81

## Sheet: ExtD Fig.1d
Extended Data Figure 1d
RQ (vCO2/ O2 total)
	Light	Dark
SW-CD	0.882149	0.951042
	0.885417	0.935875
	0.903271	0.970542
	0.947283	0.966063
	0.921587	0.961625
	0.956609	0.999333
	0.927188	0.962187
	0.918396	0.969729
	0.889021	0.974562
	0.937875	0.954521
	0.951125	0.956479
	0.941958	0.974479
n=	12	12
SW-HFD	0.796813	0.830438
	0.833562	0.838021
	0.830792	0.840333
	0.815413	0.807875
	0.836739	0.850646
	0.797913	0.841792
	0.769146	0.796562
	0.809937	0.845437
	0.785937	0.812896
	0.82825	0.854125
	0.8095	0.813562
	0.790229	0.812292
n=	12	12
DW-CD	0.894917	0.976875
	0.910458	0.975917
	0.853437	0.956083
	0.90037	0.944021
	0.924783	0.981417
	0.88713	0.963437
	0.906062	0.963208
	0.901	0.952646
	0.934312	0.951125
	0.927271	0.949208
	0.912167	0.929583
	0.942646	0.945625
n=	12	12
DW-HFD	0.803542	0.834896
	0.806667	0.840542
	0.80025	0.837854
	0.816587	0.831542
	0.845391	0.848938
	0.893848	0.862271
	0.816813	0.831729
	0.817958	0.825875
	0.813271	0.831
	0.823438	0.820167
	0.809083	0.807146
	0.811208	0.829479
n=	12	12
	ONE-WAY ANOVA	ONE-WAY ANOVA
	Turkey	Turkey
	p-valor	p-valor
sw-cd -- sw-hfd	0	0
sw-cd -- dw-cd	0.505	0.677
dw-cd -- dw-hfd	0	0
sw-hfd -- dw-hfd	0.583	0.88

## Sheet: ExtD Fig.1e
Extended Data Figure 1e
	Plasma triglycerides (mg/dl)
SW-CD	99.766
	84.445
	86.887
	100.128
	79.523
	67.69
	60.146
	84.006
	90.31
	115.571
	97.924
	124.913
	134.948
	104.844
	101.038
	113.495
	108.304
	161.592
n=	18
SW-HFD	117.658
	210
	154.747
	210
	210
	89.38
	79.653
	242.907
	185.467
	108.997
	173.702
	146.367
	137.716
	180.623
	164.706
n=	15
DW-CD	144.024
	86.293
	122.774
	67.626
	66.269
	63.117
	86.719
	77.508
	82.198
	189.965
	141.176
	130.104
	76.817
	126.99
	84.083
	97.924
	97.924
	105.536
n=	18
DW-HFD	191.654
	98.345
	66.941
	98.229
	139.438
	79.394
	75.299
	115.992
	135.925
	127.412
	86.159
	178.201
	99.308
	84.775
	190.311
	122.837
	134.602
	93.426
	83.737
n=	19
	Mann-Whitney
	p-valor
sw-cd -- sw-hfd	0
sw-cd -- dw-cd	0.719
dw-cd -- dw-hfd	0.258
sw-hfd -- dw-hfd	0.007

## Sheet: ExtD Fig.1f
Extended Data Figure 1f
	Plasma cholesterol (mg/dl)
SW-CD	113.433
	114.179
	104.851
	91.0448
	101.493
	102.985
	91.4179
	107.836
	97.7612
n=	9
SW-HFD	198.507
	141.418
	128.731
	137.687
	159.328
	160.448
	125
	191.791
	153.731
n=	9
DW-CD	100.746
	116.045
	98.8806
	104.851
	108.582
	94.7761
	87.3134
	101.866
	96.6418
n=	9
DW-HFD	107.09
	132.09
	121.642
	148.507
	157.09
	127.612
	135.075
	133.582
	129.478
n=	9
	Mann-Whitney
	p-valor
sw-cd -- sw-hfd	0
sw-cd -- dw-cd	0.666
dw-cd -- dw-hfd	0
sw-hfd -- dw-hfd	0.047

## Sheet: ExtD Fig.1g
Extended Data Figure 1g
	Plasma NEFAs (mg/dl)
SW-CD	15.9471
	16.6803
	19.2183
	21.6858
	16.2573
	21.1077
	20.3604
n=	7
SW-HFD	31.9083
	35.4333
	35.0667
	32.4441
	30.4137
	45.2469
	33.276
n=	7
DW-CD	32.712
	22.983
	11.2941
	18.9786
	18.1044
	15.3972
	16.5816
n=	7
DW-HFD	22.2639
	22.1652
	16.0176
	20.1066
	18.1185
	19.035
	22.1511
n=	7
	ONE-WAY ANOVA
	Turkey
	p-valor
sw-cd -- sw-hfd	0
sw-cd -- dw-cd	0.992
dw-cd -- dw-hfd	0.996
sw-hfd -- dw-hfd	0

## Sheet: ExtD Fig.1h
Extended Data Figure 1h
	Plasma leptin (ng/ml)
SW-CD	2.366
	4.669
	3.164
	6.172
	4.583
	1.826
	2.353
	4.423
n=	8
SW-HFD	18.431
	11.76
	12.75
	14.963
	14.947
	14.332
	14.552
n=	7
DW-CD	5.563
	8.523
	4.798
	5.095
	9.617
	3.209
	5.376
	4.058
	7.54
n=	9
DW-HFD	9.839
	11.692
	7.012
	10.03
	13.2
	7.46
	13.52
	12.489
	8.924
	8.295
n=	10
	ONE-WAY ANOVA
	Turjey
	p-valor
sw-cd -- sw-hfd	0
sw-cd -- dw-cd	0.129
dw-cd -- dw-hfd	0.001
sw-hfd -- dw-hfd	0.001

## Sheet: ExtD Fig.1i
Extended Data Figure 1h
Plasma glucose (mg/dl) / Lean mass (g)
minutes	basal	15	30	60	90	120	AUC
SW-HFD	0.232728	1.11362	0.68296	0.474157	0.389331	0.430656	66
	0.202591	0.713202	0.551956	0.597436	0.43619	0.277012	60
	0.220834	0.610306	0.546063	0.383449	0.327236	0.293107	49
	0.191688	0.670909	0.557813	0.391044	0.304784	0.245361	49
	0.193616	0.460807	0.400786	0.344637	0.309786	0.385296	43
	0.192397	0.943947	1.20448	0.829712	0.691426	0.489009	96
	0.195188	0.596781	0.520501	0.401593	0.314095	0.345505	49
	0.264649	1.17826	1.04479	0.614446	0.47867	0.409631	82
	0.272386	1.12116	1.06766	0.751494	0.442628	0.386691	85
	0.234155	1.36628	1.36628	1.36628	1.25034	1.0662	147
	0.247478	0.639876	0.702302	0.387938	0.352266	0.343348	55
	0.243685	0.926002	1.27352	1.27352	1.27352	0.805219	133
	0.402354	0.623211	0.546676	0.457021	0.376113	0.415474	56
	0.255371	1.27898	0.92572	0.744832	0.617147	0.400081	89
	0.266944	0.816403	0.754116	0.787484	0.636216	0.589501	83
n=	15	15	15	15	15	15	15
DW-HFD	0.246301	1.05259	0.731933	0.506544	0.38107	0.285802	65
	0.246118	0.512559	0.501269	0.456109	0.456109	0.28902	53
	0.243467	0.830653	0.704145	0.458291	0.4201	0.291206	61
	0.207953	0.74592	0.632902	0.49954	0.368439	0.31193	58
	0.226716	0.439262	0.484132	0.344797	0.375498	0.24797	45
	0.290805	0.649118	0.490733	0.334945	0.329752	0.280419	47
	0.262172	0.876335	0.546192	0.29373	0.436954	0.237897	53
	0.258781	0.680225	0.564389	0.401727	0.325325	0.310537	51
	0.238936	0.924185	0.906152	0.604101	0.486888	0.387707	75
	0.245296	0.949677	0.900168	0.668375	0.432081	0.371319	75
	0.204277	0.702787	0.49851	0.747765	0.534118	0.356079	67
	0.257168	0.641594	0.601826	0.503731	0.477219	0.418892	72
	0.200953	0.674629	0.79151	0.627467	0.56595	0.426513	44
	0.198231	0.429848	0.47158	0.363075	0.331776	0.340122	40
	0.191277	0.454284	0.358645	0.354298	0.284743	0.273875	38
	0.22469	0.44506	0.347838	0.289505	0.287344	0.304628
n=	16	16	16	16	16	16	15
	t-test	t-test	t-test	t-test	t-test	t-test	t-test
	p-valor	p-valor	p-valor	p-valor	p-valor	p-valor	p-valor
	0.641	0.046	0.029	0.048	0.114	0.03	0.033
