# Supplementary material for: Prolonged breastfeeding protects from obesity by hypothalamic action of hepatic FGF21
Source: Nat Metab. 2022 Jul 25;4(7):901–17. doi: 10.1038/s42255-022-00602-z (PMC9314260; doi:10.1038/s42255-022-00602-z)
Supplement: Source Data Extended Data Fig. 2 — Statistical source data. [file 42255_2022_602_MOESM19_ESM.xlsx]

## Sheet: ExtD Fig. 2b
Extended Data Figure 2b
Body weight (g)
	weaning	1	2	3	4	11	WEEKS
SW-CD	50	87	124	181	234	451
	50	86	124	183	233	454
	52	90	141	184	239	438
	58	93	127	176	220	386
	55	92	129	182	228	395
	53	98	140	193	252	426
	41	70	108	157	179	362
	44	80	119	164	195	412
	39	70	112	162	192	493
	42	68	127	185	215	434
	35	65	108	160	208	381
	35	68	115	171	221	385
	35	64	107	159	206	392
n=	13	13	13	13	13	13
SW-HFD	52	105	142	201	257	516
	50	97	135	196	245	488
	51	97	135	193	247	481
	51	101	144	212	270	559
	52	96	135	190	244	462
	55	97	132	182	226	443
	51	93	126	184	232	439
	44	82	134	192	245	491
	44	81	139	198	252	487
	43	83	136	193	247	454
	73	120	173	220	267	435
	87	145	205	256	304	446
n=	12	12	12	12	12	12
DW-CD	88	122	174	217	264	416
	72	124	170	225	275	447
	83	127	174	224	280	431
	86	119	153	204	249	383
	74	117	168	207	252	375
	81	128	185	228	279	418
	72	109	157	198	242	368
	85	130	185	230	273	391
	64	96	162	194	231	401
	77	113	166	220	260	420
	67	106	156	200	237	428
	65	121	183	237	278	432
n=	12	12	12	12	12	12
DW-HFD	75	104	155	205	250	439
	90	122	177	230	287	469
	85	114	167	220	278	463
	84	117	174	229	283	487
	60	103	159	212	259	421
	64	112	166	224	272	447
	61	107	162	211	260	433
	65	113	162	213	256	424
	62	125	182	226	263	418
	76	138	201	248	288	466
	62	132	181	230	276	429
	75	124	181	224	264	425
n=	12	12	12	12	12	12
	ONE-WAY ANOVA	ONE-WAY ANOVA	ONE-WAY ANOVA	ONE-WAY ANOVA	ONE-WAY ANOVA	ONE-WAY ANOVA
	Turkey	Turkey	Turkey	Turkey	Turkey	Turkey
	p-valor	p-valor	p-valor	p-valor	p-valor	p-valor
sw-cd -- sw-hfd	0.128	0.002	0.002	0	0	0
sw-cd -- dw-cd	0	0	0	0	0	0.945
dw-cd -- dw-hfd	0.688	1	0.967	0.625	0.566	0.048
sw-hfd -- dw-hfd	0.001	0.009	0	0.006	0.127	0.076

## Sheet: ExtD Fig. 2c
Extended Data Figure 2c
Body weight change (g)
	1	2	3	4	11	weeks
SW-CD	37	74	131	184	401
	36	74	133	183	404
	38	89	132	187	386
	35	69	118	162	328
	37	74	127	173	340
	45	87	140	199	373
	29	67	116	138	321
	36	75	120	151	368
	31	73	123	153	454
	26	85	143	173	392
	30	73	125	173	346
	33	80	136	186	350
	29	72	124	171	357
n=	13	13	13	13	13
SW-HFD	53	90	149	205	464
	47	85	146	195	438
	46	84	142	196	430
	50	93	161	219	508
	44	83	138	192	410
	42	77	127	171	388
	42	75	133	181	388
	38	90	148	201	447
	37	95	154	208	443
	40	93	150	204	411
	47	100	147	194	362
	58	118	169	217	359
n=	12	12	12	12	12
DW-CD	34	86	129	176	328
	52	98	153	203	375
	44	91	141	197	348
	33	67	118	163	297
	43	94	133	178	301
	47	104	147	198	337
	37	85	126	170	296
	45	100	145	188	306
	32	98	130	167	337
	36	89	143	183	343
	39	89	133	170	361
	56	118	172	213	367
n=	12	12	12	12	12
DW-HFD	29	80	130	175	364
	32	87	140	197	379
	29	82	135	193	378
	33	90	145	199	403
	43	99	152	199	361
	48	102	160	208	383
	46	101	150	199	372
	48	97	148	191	359
	63	120	164	201	356
	62	125	172	212	390
	70	119	168	214	367
	49	106	149	189	350
n=	12	12	12	12	12
		ONE-WAY ANOVA	ONE-WAY ANOVA	ONE-WAY ANOVA
	Mann-Whitney	Turkey	Turkey	Turkey	Mann-Whitney
	p-valor	p-valor	p-valor	p-valor	p-valor
sw-cd -- sw-hfd	0	0.022	0.002	0	0.005
sw-cd -- dw-cd	0.016	0.004	0.119	0.181	0.011
dw-cd -- dw-hfd	0.514	0.41	0.083	0.094	0.001
sw-hfd -- dw-hfd	0.887	0.141	0.836	1	0.002

## Sheet: ExtD Fig. 2d
Extended Data Figure 2d
Fat mass (g)
	1	2	3	4	11	weeks
SW-CD	10.44	14.369	20.095	29.19	49.359
	8.356	13.636	21.999	30.209	48.399
	8.243	15.981	22.737	29.68	47.392
	8.458	13.453	20.601	23.77	47.828
	7.793	12.883	20.612	24.715	37.524
	8.556	12.819	23.316	29.837	50.035
	5.326	10.092	13.45	12.347	32.388
	6.49	10.437	15.715	15.306	40.72
	5.455	9.914	15.296	16.621	49.878
	6.307	13.569	19.36	21.29	42.73
	6.607	10.594	17.003	22.52	36.464
	7.223	10.648	18.897	23.749	39.181
	4.485	10.007	15.744	19.567	37.113
n=	13	13	13	13	13
SW-HFD	11.461	15.645	24.79	31.887	97.496
	10.173	14.988	19.18	24.893	69.594
	8.639	12.227	18.755	24.441	64.774
	9.163	15.005	23.783	30.784	82.866
	10.41	14.517	14.387	26.231	64.319
	9.885	14.683	21.421	20.626	67.268
	6.68	13.182	18.741	22.259	62.158
	6.166	12.841	18.235	22.158	66.366
	7.242	14.478	18.819	25.212	65.688
	6.251	13.646	18.881	21.266	52.534
	6.344	11.808	16.467	22.557	63.943
	8.183	16.671	23.259	27.566	64.184
n=	12	12	12	12	12
DW-CD	9.713	18.742	21.266	23.565	40.959
	11.755	15.788	24.136	26.976	49.839
	11.067	17.14	24.873	31.546	44.233
	9.606	13.496	18.855	22.172	31.975
	14.796	18.195	22.361	23.863	34.701
	13.134	19.545	23.475	26.971	34.6465
	10.625	13.766	17.221	21.348	30.707
	12.596	18.951	23.101	26.536	28.856
	7.232	12.478	16.469	19.348	29.233
	11.08	16.083	20.497	20.809	31.498
	9.686	15.983	20.246	20.944	35.0927
	12.587	20.493	25.098	29.602	36.258
n=	12	12	12	12	12
DW-HFD	9.605	17.921	22.267	29.623	62.94
	10.218	16.31	19.615	24.228	61.091
	9.679	16.962	20.263	27.132	59.528
	9.863	14.835	21.575	28.529	66.548
	8.96	13.577	19.114	22.845	34.9465
	12.959	16.339	23.42	25.864	50.9547
	9.874	16.658	20.246	24.764	56.436
	10.758	13.905	17.847	17.185	50.3607
	12.164	15.162	18.582	22.201	52.1955
	13.121	18.832	23.305	27.175	51.391
	11.6	13.876	18.891	22.922	57.447
	11.13	17.612	19.794	23.281	50.4705
n=	12	12	12	12	12
	ONE-WAY ANOVA	ONE-WAY ANOVA	ONE-WAY ANOVA	ONE-WAY ANOVA	ONE-WAY ANOVA
	Turkey	Turkey	Turkey	Turkey	Turkey
	p-valor	p-valor	p-valor	p-valor	p-valor
sw-cd -- sw-hfd	0.294	0.077	0.887	0.702	0
sw-cd -- dw-cd	0	0	0.163	0.831	0.139
dw-cd -- dw-hfd	0.937	0.896	0.889	1	0
sw-hfd -- dw-hfd	0.003	0.137	0.916	0.998	0.001
