# Supplementary material for: Prolonged breastfeeding protects from obesity by hypothalamic action of hepatic FGF21
Source: Nat Metab. 2022 Jul 25;4(7):901–17. doi: 10.1038/s42255-022-00602-z (PMC9314260; doi:10.1038/s42255-022-00602-z)
Supplement: Source Data Extended Data Fig. 3 — Statistical source data. [file 42255_2022_602_MOESM20_ESM.xlsx]

## Sheet: ExtD Fig. 3a
Extended Data Figure 3a
	SAT lipid droplet area (µm2)
SW-CD	1587.97
	666.82
	1051.69
	1148.05
	618.295
n=	5
SW-HFD	3960.78
	3381.64
	3207.47
	5845.89
	3350.21
n=	5
DW-CD	1198.87
	1154.32
	968.11
	809.82
	709.78
n=	5
DW-HFD	760.445
	1009.99
	1390.28
	3068.64
	1916.12
n=	5
	ONE-WAY ANOVA
	Turkey
	p-valor
sw-cd -- sw-hfd	0
sw-cd -- dw-cd	1
dw-cd -- dw-hfd	0.52
sw-hfd -- dw-hfd	0.001

## Sheet: ExtD Fig. 3b
Extended Data Figure 3b
	SAT UCP1 labelled area (%)
SW-CD	118.855
	133.802
	78.497
	78.983
	89.863
n=	5
SW-HFD	72.679
	110.156
	107.067
	67.326
	59.648
n=	5
DW-CD	114.329
	132.585
	130.688
	127.567
n=	4
DW-HFD	151.712
	91.187
	129.269
	165.959
	112.992
n=	5
	ONE-WAY ANOVA
	Turkey
	p-valor
sw-cd -- sw-hfd	0.692
sw-cd -- dw-cd	0.383
dw-cd -- dw-hfd	0.995
sw-hfd -- dw-hfd	0.032

## Sheet: ExtD Fig. 3c
Extended Data Figure 3c
SAT protein levels (%control)
	PGC1a	UCP1
SW-CD	96.0875	121.302
	103.912	60.348
	72.0056	78.044
	115.809	131.898
	112.186	125.379
	89.3132	72.735
	94.7414	88.261
	115.95	127.422
		102.265
		92.348
n=	8	10
SW-HFD	82.7958	103.916
	91.0204	100.867
	81.7686	130.514
	94.4022	137.289
	80.6229	52.808
	74.4929	78.617
	93.455	110.393
		72.972
n=	7	8
DW-CD	99.4206	162.519
	92.3378	169.654
	104.127	102.061
	123.19	178.606
	114.02	190.391
	123.964	109.086
	109.149	196.1
		103.43
		176.61
n=	7	9
DW-HFD	103.149	100.725
	100.84	108.467
	89.7639	134.876
	114.406	121.083
	99.4179	206.257
	132.667	153.938
	123.563	145.148
	89.4226	144.535
		155.943
n=	8	9
	Mann-Whitney	Mann-Whitney
	p-valor	p-valor
sw-cd -- sw-hfd	0.04	0.965
sw-cd -- dw-cd	0.281	0.008
dw-cd -- dw-hfd	0.613	0.34
sw-hfd -- dw-hfd	0.009	0.015

## Sheet: ExtD Fig. 3d
Extended Data Figure 3d
SAT protein levels (%control)
	pHSL	HSL	pHSL/HSL
SW-CD	68.375	89.813	93.0871
	55.371	97.749	65.5341
	107.656	112.439	128.052
	68.899	111.88	104.048
	92.344	88.12	122.889
	57.006	100	86.3898
	135.083	100
	64.917
n=	8	7	6
SW-HFD	127.472	107.096	155.158
	158.564	135.997	128.133
	135.144	140.358	89.618
	95.465	141.758	56.9474
	77.217	180.442	68.284
	67.569	131.682	97.9939
	77.646	105.444
n=	7	7	6
DW-CD	77.526	77.625	132.906
	119.012	100.254	157.976
	59.73	97.751	102.328
	102.744	77.679	62.5083
	87.838	218.736	178.217
	87.35	65.59	151.106
	80.267	76.927	83.6894
		127.634
		142.688
n=	7	9	7
DW-HFD	209.917	83.387	335.006
	220.597	53.758	200.785
	173.214	114.803	149.303
	122.082	108.814	138.414
	141.567	136.108	251.538
	177.288	93.7944	108.92
	109.034	144.983
	123.84	160.286
		151.305
n=	8	9	6
	Mann-Whitney	Mann-Whitney	Mann-Whitney
	p-valor	p-valor	p-valor
sw-cd -- sw-hfd	0.121	0.007	1
sw-cd -- dw-cd	0.463	0.758	0.366
dw-cd -- dw-hfd	0.001	0.387	0.138
sw-hfd -- dw-hfd	0.04	0.606	0.026
