# Supplementary material for: Prolonged breastfeeding protects from obesity by hypothalamic action of hepatic FGF21
Source: Nat Metab. 2022 Jul 25;4(7):901–17. doi: 10.1038/s42255-022-00602-z (PMC9314260; doi:10.1038/s42255-022-00602-z)
Supplement: Source Data Extended Data Fig. 4 — Statistical source data. [file 42255_2022_602_MOESM22_ESM.xlsx]

## Sheet: ExtD Fig. 4a
Extended Data Figure 5a
	Oil red area (%)
SW-CD	72.66
	118.04
	113.8
	109
	47.6
	138.91
n=	6
SW-HFD	5031.81
	7640.12
	34378.1
	36237.3
	7727.8
	19148.1
	30825.3
	32957.1
n=	8
DW-CD	130.75
	23.0289
	12.2004
	2.64587
	124.38
	6.29619
n=	6
DW-HFD	3328.85
	6161.45
	4924.36
	3524.42
	1233.22
	936.809
	13016.7
	15749.8
	22072.7
	20967.7
n=	10
	Mann-Whitney
	p-valor
sw-cd -- sw-hfd	0.001
sw-cd -- dw-cd	0.24
dw-cd -- dw-hfd	0
sw-hfd -- dw-hfd	0.027

## Sheet: ExtD Fig. 4b
Extended Data Figure 5b
	FGF21 liver protein levels
	(%control)
SW-CD	96.8341
	103.53
	71.3755
	120.763
	65.4083
	77.7121
	125.287
	125.993
	110.795
	96.7417
	110.248
	93.2202
	102.092
n=	13
SW-HFD	108.812
	157.655
	156.827
	91.8159
	86.3521
	106.298
	132.549
	113.662
	101.891
	151.424
	124.207
	106.619
n=	12
DW-CD	139.15
	205.259
	159.22
	120.124
	219.417
	116.011
	104.723
	161.895
	124.528
	97.1473
	115.173
	133.114
n=	12
DW-HFD	133.893
	110.944
	171.853
	159.002
	185.367
	162.009
	136.087
	140.927
	116.475
	163.675
	159.95
	110.729
n=	12
	Mann-Whitney
	p-valor
sw-cd -- sw-hfd	0.098
sw-cd -- dw-cd	0.002
dw-cd -- dw-hfd	0.41
sw-hfd -- dw-hfd	0.007

## Sheet: ExtD Fig. 4c
Extended Data Figure 5c
	Plasma FGF21 (pg/ml)
SW-CD	82.236
	150.742
	95.886
	223.512
	393.235
	345.438
	352.135
	271.43
n=	8
SW-HFD	116.193
	110.666
	241.411
	327.142
	128.986
	137.589
	76.973
n=	7
DW-CD	419.874
	437.86
	432.918
	547.35
	409.891
	374.452
	284.631
n=	7
DW-HFD	533.838
	381.758
	447.091
	648.188
	467.455
	409.436
	608.518
	487.824
	389.661
n=	9
	ONE-WAY ANOVA
	Turkey
	p-valor
sw-cd -- sw-hfd	0.443
sw-cd -- dw-cd	0.009
dw-cd -- dw-hfd	0.489
sw-hfd -- dw-hfd	0
