# Supplementary material for: Prolonged breastfeeding protects from obesity by hypothalamic action of hepatic FGF21
Source: Nat Metab. 2022 Jul 25;4(7):901–17. doi: 10.1038/s42255-022-00602-z (PMC9314260; doi:10.1038/s42255-022-00602-z)
Supplement: Source Data Extended Data Fig. 5 — Statistical source data. [file 42255_2022_602_MOESM24_ESM.xlsx]

## Sheet: ExtD Fig. 5b
Extended Data Figure 4b
	Body weight 3 weeks (g)
SW	51.9
	49.8
	50.2
	52.7
	49.1
	51.5
	52.4
	53.6
	51.3
	48.32
	49.19
	48.69
	48.29
	48.48
n=	14
DW	52.4
	55.2
	49.4
	55.1
	52.7
	50.1
	47.8
	57.4
n=	8
	t-test
	p-valor
	0.063

## Sheet: ExtD Fig. 5c
Extended Data Figure 4c
	Body weight 4 weeks (g)
SW	83.08
	80.38
	83.14
	84.7
	85.1
	85.61
	79.14
	83.76
	90.62
	91.28
	95.13
	84.59
	88.57
	85.48
	86.84
	82.4
	85.42
	80.22
	80.95
n=	19
DW	73
	76
	73
	75
	85.57
	67.92
	78.13
	80.89
	84.62
	92
	68
	76
	79
	86
	97.3
	97.6
	88
	40.4
n=	18
	Mann-Whitney
	p-valor
	0.066

## Sheet: ExtD Fig. 5d
Extended Data Figure 4d
	Body weight 5 weeks (g)
SW	150.19
	147.5
	154.34
	148.51
	151.96
	152.85
	145.8
	149.44
	157.5
	152.35
	168.45
n=	11
DW	136.57
	149.71
	143.74
	135.99
	147.05
	130.85
	151.39
	128.71
	145.95
	152.45
	154.71
n=	11
	t-test
	p-valor
	0.011

## Sheet: ExtD Fig. 5e
Extended Data Figure 4e
Body weight (g)
weeks	3	4	5
SW	51.9	83.08	150.19
	49.8	80.38	147.5
	50.2	83.14	154.34
	52.7	84.7	148.51
	49.1	85.1	151.96
	51.5	85.61	152.85
	52.4	79.14	145.8
	53.6	83.76	149.44
	51.3	90.62	157.5
	48.32	91.28	152.35
	49.19	95.13	168.45
	48.69	84.59
	48.29	88.57
	48.48	85.48
		86.84
		82.4
		85.42
		80.22
		80.95
n=	14	19	11
DW	52.4	73	136.57
	55.2	76	149.71
	49.4	73	143.74
	55.1	75	135.99
	52.7	85.57	147.05
	50.1	67.92	130.85
	47.8	78.13	151.39
	57.4	80.89	128.71
		84.62	145.95
		92	152.45
		68	154.71
		76
		79
		86
		97.3
		97.6
		88
		40.4
n=	8	18	11
	t-test	Mann-Whitney	t-test
	p-valor	p-valor	p-valor
	0.063	0.066	0.011

## Sheet: ExtD Fig. 5f
Extended Data Figure 4f
	Body temperature (ºC)
	4 weeks
SW	35.3
	35.2
	36.3
	36.1
	35.9
	36.5
	35.7
	36.1
	36
	35.7
n=	10
DW	36.6
	36.9
	36
	36.4
	35.4
	35.4
	35.9
	36.5
n=	8
	t-test
	p-valor
	0.275

## Sheet: ExtD Fig. 5g.
Extended Data Figure 4g
Interescapular temperature (ºC)
	4 weeks
SW	36.87
	35.9
	36.47
	36.65
	35.87
	36.4
	36.4
	36.23
	36.2
	36.33
n=	10
DW	36.83
	36.63
	36.77
	36.73
	37.07
	36.77
	37.43
	37.4
	37.8
	37.5
	38.07
	37.93
n=	12
	Mann-Whitney
	p-valor
	0

## Sheet: ExtD Fig. 5h.
Extended Data Figure 4h
BAT UCP1 labelled area (%)
	4 weeks
SW	76.647
	164.46
	101.707
	93.783
	70.968
	110.873
	81.562
n=	7
DW	163.028
	182.817
	122.542
	217.608
	135.93
	95.037
	112.188
n=	7
	t-test
	p-valor
	0.039

## Sheet: ExtD Fig. 5i.
Extended Data Figure 4i
BAT protein levels (%control)
4 weeks	PGC1a	UCP1
SW	84.48	117.531
	106.62	98.4356
	105.5	97.9991
	103.41	110.383
	87.81	99.0661
	94.61	92.4619
	129.66	102.853
	90.77	95.7768
	90.15	92.8056
		92.6882
n=	9	10
DW	148.89	106.171
	103.86	95.3577
	106.06	95.4118
	315.65	108.303
	99.99	259.338
	100.63	104.369
	245.12	239.36
	277.25	256.917
	93.77	130.283
	98.52	98.5404
	143.04	165.847
		97.2319
		312.497
n=	11	13
	Mann-Whitney	Mann-Whitney
	p-valor	p-valor
	0.038	0.03

## Sheet: ExtD Fig. 5j
Extended Data Figure 4j
	Body temperature (ºC)
	5 weeks
SW	36.7
	36.4
	36.6
	37.2
	37.2
	36.6
	36.5
n=	7
DW	35.7
	36.4
	36.5
	36.5
	35.8
	36.7
	36.5
	36.8
	36.1
	36.9
n=	10
	t-test
	p-valor
	0.075

## Sheet: ExtD Fig. 5k
Extended Data Figure 4k
	Interescapular temperature (ºC)
	5 weeks
SW	36.77
	37.47
	37.3
	35.6
	36.6
	36.83
	36.63
	36.37
	36.37
	37.03
	37
n=	11
DW	37.2
	37.6
	37.83
	37.73
	37.63
	37.63
	36.97
	36.8
	37.27
	36.87
	36.93
n=	11
	t-test
	p-valor
	0.006

[truncated: 3 more sheets: ExtD Fig. 5l, ExtD Fig. 5m, ExtD Fig. 5n]
