# Supplementary material for: Prolonged breastfeeding protects from obesity by hypothalamic action of hepatic FGF21
Source: Nat Metab. 2022 Jul 25;4(7):901–17. doi: 10.1038/s42255-022-00602-z (PMC9314260; doi:10.1038/s42255-022-00602-z)
Supplement: Source Data Extended Data Fig. 6 — Statistical source data. [file 42255_2022_602_MOESM26_ESM.xlsx]

## Sheet: ExtD Fig. 6a
Extended Data Figure 6a
	Body weight (g)
SW Mother	375.64
	392.32
	467.58
	390.4
	378.23
	295.11
	361.96
	359.35
	453.56
n=	9
DW Mother	377.54
	371.45
	316.57
	378.17
	413.8
	364.26
	415.01
	402.18
	364.11
	356.48
	506.39
	345.26
	386.16
n=	13
	t-test
	p-valor
	0.939

## Sheet: ExtD Fig. 6b
Extended Data Figure 6b
	Plasma FGF21 (pg/ml)
SW Mother	538.9
	569.32
	247.48
	369.98
	348.66
	124.78
	254.92
	240.12
	524.28
	723.18
n=	10
DW Mother	63.3
	302.34
	61.04
	43.34
	222.94
	229.82
	677.24
	114.66
	371.28
	580.04
n=	10
	t-test
	p-valor
	0.181

## Sheet: ExtD Fig. 6c
Extended Data Figure 6c
	Milk FGF21 (pg/ml)
SW Mother	54.38
	202.12
	68.68
	113.9
	49.9
	44.56
	3.02
	77.66
	153.26
	100.02
n=	10
DW Mother	185.98
	64.7
	53.2
	88.34
	46.62
	6.8
	85.68
n=	7
	t-test
	p-valor
	0.705

## Sheet: ExtD Fig. 6d
Extended Data Figure 6d
	Liver FGF21 protein levels (%control)
Pup´s SW	66.42
	109.25
	143.36
	104.04
	76.93
	101.91
	78.28
	75.11
	144.7
n=	9
Pup´s DW	85.42
	126.74
	165.5
	204.73
	143.1
	121.692
	141.418
	135.615
	146.709
	243.615
n=	10
	t-test
	p-valor
	0.009

## Sheet: ExtD Fig. 6e
Extended Data Figure 6e
	BAT FGF21 protein levels (%control)
Pup´s SW	93.1
	82.934
	77.934
	91.558
	84.193
	126.984
	143.297
n=	7
Pup´s DW	227.917
	129.019
	146.834
	186.252
	129.221
	160.542
	149.702
	95.7805
	127.138
	130.77
n=	10
	t-test
	p-valor
	0.009

## Sheet: ExtD Fig. 6f
Extended Data Figure 6f
	Plasma NEFAS (mg/dl)
Pup´s SW	6.331
	4.879
	4.075
	9.151
	6.43
	5.372
	6.839
	4.16
	5.57
n=	9
Pup´s DW	20.304
	14.086
	13.917
	14.269
	18.415
	12.718
	12.168
	8.502
	10.801
n=	9
	t-test
	p-valor
	0
