# Supplementary material for: Prolonged breastfeeding protects from obesity by hypothalamic action of hepatic FGF21
Source: Nat Metab. 2022 Jul 25;4(7):901–17. doi: 10.1038/s42255-022-00602-z (PMC9314260; doi:10.1038/s42255-022-00602-z)
Supplement: Source Data Extended Data Fig. 7 — Statistical source data. [file 42255_2022_602_MOESM28_ESM.xlsx]

## Sheet: ExtD Fig. 7a
Extended Data Figure 7a
LHA/ZI protein levels (%control)
	D2R	Orexin
SW-HFD	98.332	96.8139
	102.533	106.425
	101.143	105.526
	97.992	104.383
	95.735	89.5095
	100.577	92.5166
	105.422	102.602
	94.862	102.223
	103.403
n=	9	8
DW-HFD	106.937	102.325
	112.426	91.7957
	101.807	86.3726
	108.776	98.7049
	101.847	102.204
	114.016	96.047
	115.182	98.1847
		109.385
n=	7	8
	Mann-Whitney	Mann-Whitney
	p-valor	p-valor
	0.005	0.442

## Sheet: ExtD Fig. 7b
Extended Data Figure 7b
	Interscapular temperature
	(ºC) at 4ºC
AlbCre	37.35
	37.6
	37.05
	37.2
	37.3
n=	5
AlbCre FGF21	36.8
	36.85
	36.85
	36.8
	37.1
n=	5
	t-test
	p-valor
	0.004

## Sheet: ExtD Fig. 7c
Extended Data Figure 7c
	BAT UCP1 protein levels (%control)
AlbCre	87.0665
	94.9219
	86.4327
	110.901
	120.678
n=	5
AlbCre FGF21	50.6618
	50.381
	19.7239
	56.8606
	84.6764
n=	5
	Mann-Whitney
	p-valor
	0.008

## Sheet: ExtD Fig. 7d
Extended Data Figure 7d
	LHA/ZI D2R protein levels (%control)
AlbCre	114.293
	108.348
	86.3033
	86.0802
	104.975
n=	5
AlbCre FGF21	86.4673
	85.2797
	48.2523
	46.1969
	39.8148
n=	5
	Mann-Whitney
	p-valor
	0.032
