# Supplementary material for: Prolonged breastfeeding protects from obesity by hypothalamic action of hepatic FGF21
Source: Nat Metab. 2022 Jul 25;4(7):901–17. doi: 10.1038/s42255-022-00602-z (PMC9314260; doi:10.1038/s42255-022-00602-z)
Supplement: Source Data Extended Data Fig. 8 — Statistical source data. [file 42255_2022_602_MOESM30_ESM.xlsx]

## Sheet: ExtD Fig. 8a
Extended Data Figure 8a
Cumulative food intake (g)
days	2	5	7	9	12	14	16	19	21	23	26
SW-HFD +GFP	32.8	94.3	140.2	181.9	251.5	301.8	343.3	414.8	459.9	507.3	578
	25.5	80.8	119.3	162.1	224.4	269.8	306.8	371.2	409.9	448	508.3
	12.6	77.7	125.1	172.2	243.4	291.5	335	400.8	442	484.4	546.9
	38.9	106.7	152.4	200	273	316.2	356.9	422.3	460.1	501.9	559.3
	10.4	71.8	112.2	152.8	213.7	255.4	295.7	353.3	390.2	430.4	488.1
	16.7	75.9	117.3	158.8	228.4	270.7	315	380.7	422.1	461.7	523.5
	16.6	77	118.3	161.1	225.3	268.2	309.3	372.6	413	453.1	513.4
	33.9	75	137.4	172.1	213.8	281	324.3	364.8	429.2	470.7	511.7
	32	74	134	163.1	206.4	274.3	317.8	360.3	423.3	464.6	503.1
	12.5	50	83.4	125.2	168.2	230.9	271.9	314	372.5	411.2	449.5
	14.8	59.3	129.5	172.5	215.1	278.2	317.4	357.8	423.3	467	504.6
n=	11	11	11	11	11	11	11	11	11	11	11
DW-HFD +GFP	26.6	84	121.1	158.2	218.3	257	297.3	358.6	399.6	440.8	506.3
	25.2	77.2	113.8	152.8	217.3	258.3	297.8	356	394.7	432.1	482.3
	31	81	119	156	214.5	253.8	291.9	350.8	386.7	426.4	483.7
	27.3	78.7	96.8	109.3	171.9	202.3	239.6	287.5	318.6	357.79	403.19
	6.1	33.2	98.1	142.1	184.9	249.5	293	336	404	442.3	482.1
	14	55.2	121.4	163.7	206.3	271.2	313.9	361	432.7	472.9	512
	5	37	104.3	146.9	190.3	251.6	293.2	338.1	408.6	452.2	496.4
	26.2	59.5	115.9	154.3	190.8	245.6	281.9	316.5	375.8	410.5	445.8
	16.9	50.2	117.5	164.7	211.4	279.5	324.6	359.8	393.3	444.9	484
	26.3	66.6	139.4	187.4	232.3	299	345.9	395.3	475.9	521.2	566
n=	10	10	10	10	10	10	10	10	10	10	10
DW-HFD +D2R-KD	25.8	77.9	116.5	157.3	217.5	259.6	298.7	357.8	395	435	495.9
	22.4	76.5	115.3	155.7	215.5	258.8	297.1	360.3	405.2	445.7	516.5
	27.4	85.6	128.2	171.3	235.2	282.7	326.2	393.8	438.9	483.6	553.4
	26.6	82	123.8	164.5	228.4	268.9	309.3	370.9	413.1	452.2	517.3
	17.8	60.1	116.8	155.4	194.7	257.5	299.8	341	409.7	448.5	488.9
	10	49.3	114.4	156.3	200.6	268.7	315.9	361.5	434.1	470.7	502.8
	5.1	20.3	88.4	130.2	173.9	244.5	289.3	335.6	405.9	452.4	494.5
	27.5	71.2	139.5	181.1	222.3	290	332.4	373.5	441.2	484.8	525.6
	27.3	61.4	125	162	207.4	276.3	322.3	368.7	446.1	494.2	542.7
	11.6	40.4	117.1	162.9	210.4	279.1	321.8	365.9	434.4	476.3	520.5
n=	10	10	10	10	10	10	10	10	10	10	10
	ONE-WAY ANOVA	ONE-WAY ANOVA	ONE-WAY ANOVA	ONE-WAY ANOVA	ONE-WAY ANOVA	ONE-WAY ANOVA	ONE-WAY ANOVA	ONE-WAY ANOVA	ONE-WAY ANOVA	ONE-WAY ANOVA	ONE-WAY ANOVA
	Turkey	Turkey	Turkey	Turkey	Turkey	Turkey	Turkey	Turkey	Turkey	Turkey	Turkey
	p-valor	p-valor	p-valor	p-valor	p-valor	p-valor	p-valor	p-valor	p-valor	p-valor	p-valor
sw-hfd -- dw-hfd	0.883	0.184	0.31	0.27	0.104	0.128	0.131	0.055	0.186	0.215	0.115
sw-hfd -- dw-hfd d2rkd	0.847	0.193	0.636	0.719	0.352	0.695	0.8	0.611	1	0.999	0.997
dw-hfd -- dw-hfd d2rkd	0.997	1	0.84	0.716	0.766	0.435	0.393	0.334	0.198	0.211	0.144

## Sheet: ExtD Fig. 8b
Extended Data Figure 8b
	Oil red area (%)
SW-HFD +GFP	121.38
	120.98
	70.55
	94.15
	92.94
n=	5
DW-HFD +GFP	39.45
	63.77
	63.79
	23.24
	69.62
n=	5
DW-HFD +D2R-KD	160.18
	66.15
	71.13
	128.28
	82.26
	102.34
n=	6
	ONE-WAY ANOVA
	Turkey
	p-valor
sw-hfd -- dw-hfd	0.043
sw-hfd -- dw-hfd d2rkd	0.994
dw-hfd -- dw-hfd d2rkd	0.029

## Sheet: ExtD Fig. 8c
Extended Data Figure 8c
	Plasma triglycerides (mg/dl)
SW-HFD +GFP	146.095
	214.415
	146.39
	396.248
	256.143
	276.511
	143.175
	339.683
	188.88
n=	9
DW-HFD +GFP	133.05
	166.725
	178.505
	161.325
	186.06
	97.695
	91.145
n=	7
DW-HFD +D2R-KD	263.518
	419.922
	160.8
	267.036
	204.775
	286.013
	133.1
	142.28
	419.922
	209.99
n=	10
	Mann-Whitney
	p-valor
sw-hfd -- dw-hfd	0.042
sw-hfd -- dw-hfd d2rkd	0.842
dw-hfd -- dw-hfd d2rkd	0.025
