# Supplementary material for: Prolonged breastfeeding protects from obesity by hypothalamic action of hepatic FGF21
Source: Nat Metab. 2022 Jul 25;4(7):901–17. doi: 10.1038/s42255-022-00602-z (PMC9314260; doi:10.1038/s42255-022-00602-z)
Supplement: Source Data Extended Data Fig. 9 — Statistical source data. [file 42255_2022_602_MOESM31_ESM.xlsx]

## Sheet: ExtD Fig. 9a
Extended Data Figure 9a
Body weight (g)
hour	0	2	4	6	8	24
D2Rcre mice +Ad-hSyn-DIO-EGFP LHA/ZI +Vehicle ICV	16.8	16.6	16.4	16.3	16.1	16.6
	22.1	21.8
	24.8	24.5	24.3	24	24	24.6
	16.8	16.6	16.4	16.1	16.1	17.7
	18.9	18.7	18.4	18.2	18	19
	16.9	16.9	16.9	16.8	16.8	16.6
	19.7	19.6	19.4	19.6	19.6	20.5
n=	7	7	6	6	6	6
D2Rcre mice +Ad-hSyn-DIO-EGFP LHA/ZI +FGF21 (0.4 µg/mice) ICV	18.4	18.2	17.9	17.7	17.2	17.5
	19.3	19.3	19.1	19	18.8	18.3
	23.9	23.3	23.1	22.8	22.8	23.1
	16.9	16.5	16.3	16	15.8	16.8
	18.3	17.6	17.5	17.4	17.3	18
	18.2	17.9	17.7	17.5	17.3	17.9
	17.6	17.1	17	16.8	16.7	16
n=	7	7	7	7	7	7
D2Rcre mice +Ad-hSyn-DIO-shD2R-EGFP LHA/ZI +Vehicle ICV	28.1	27.9	27.6	27.3	27.2	26.7
	24.3	24.3	24	23.5	23.4	24.7
	17.5	17.3	17	16.5	16.3	15.6
	27.5	27.1	26.7	26.4	26.4	26.7
	14.3	14.5	14.6	14.9	15	15.4
	15.8	15.5	15.7	15.7	15.8	16.3
	16.3	16.3	16.2	16.2	16.1	17.6
n=	7	7	7	7	7	7
D2Rcre mice + Ad-hSyn-DIO-shD2R-EGFP LHA/ZI +FGF21 (0.4 µg/mice) ICV	21.2	20.9	20.6	20.5	20.6	20.4
	19.3	19	18.6	18.3	18.7	19.6
	28	27.5	27.3	27.1	26.3	27.5
	28.9	28.5	28.4	28	27.7	28.3
	15.7	15.9	16.1	16.2	16.2	16.1
	18.5	18.3	18.2	18	17.9	18.2
	16.2	15.9	15.8	16.2	16.1	16.7
n=	7	7	7	7	7	7
	t-test	t-test	t-test	t-test	t-test	t-test
	p-valor	p-valor	p-valor	p-valor	p-valor	p-valor
gfp - gfp fgf21	0.744	0.638	0.861	0.825	0.768	0.54
shD2R - shD2R fgf21	0.853	0.883	0.876	0.849	0.865	0.847

## Sheet: ExtD Fig. 9b
Extended Data Figure 9b
Body weight (g)
hour	0	8	4
D2Rcre mice +AAV8-EGFP-floxed LHA/ZI+Vehicle ICV	22.1	20.8	20.87
	27.3	26.2	26.5
	27.9	27.2	28.03
	24.9	24.4	24.9
	27.6	26.8	27.4
	20.7	20.2	19.8
	27.4	26.2	26.4
	23	22.2
	22.1	21.4
	23.1	22.4
	17.9	17.4
n=	11	11	7
D2Rcre mice +AAV8-EGFP-floxed LHA/ZI +FGF21 (0.4 µg/mice) ICV	28.2	26.8	27.02
	21.1	19.6	20.73
	26.8	24.9	25.78
	23.4	21.9	22.24
	21.2	19.6	19.7
	26.4	25.8	25.5
	22.6	22.1	21.5
	22.2	20.9
	23.5	22.3
	24.5	23.4
	19.5	18.2
n=	11	11	7
D2Rcre mice+AAV8- shFGFR1-floxed LHA/ZI+Vehicle ICV	27.3	26.1	26.49
	23.8	22.6	23.11
	25.1	24.5	25.03
	21	20.7	21.3
	22.9	22.6	23.1
	24.4	24.1	23.7
	23.4	22.5	23.3
	17.9	16.8	16.4
	22.4	21.5
	20.3	19.2
	22.9	22.4
	17.9	17.6
	20.3	19.1
n=	13	13	8
D2Rcre mice+ AAV8- shFGFR1-floxed LHA/ZI +FGF21 (0.4 µg/mice) ICV	25.1	24.6	24.68
	23.5	21.6	22.08
	23.8	21.9	23.53
	20.2	19.4	19.4
	26.8	25.9	26.1
	22.5	21.5	21.6
	25	23.7	24.3
	19.1	20	19
	21	20.1
	21.1	20.8
	21.8	20.9
	20.1	18.6
	22.6	21.8
n=	13	13	8
	t-test	t-test	t-test
	p-valor	p-valor	p-valor
gfp - gfp fgf21	0.747	0.493	0.333
shD2R - shD2R fgf21	0.817	0.93	0.88

## Sheet: ExtD Fig. 9c
Extended Data Figure 9c
UCP1 labelled area (%)
D2Rcre mice +AAV8-EGFP-floxed LHA/ZI+Vehicle ICV	51.36
	132.99
	65.47
	130.28
	130.52
	89.38
n=	6
D2Rcre mice +AAV8-EGFP-floxed LHA/ZI +FGF21 (0.4 µg/mice) ICV	162.47
	130.84
	275.49
	245.44
	218.76
	158.16
n=	6
D2Rcre mice+AAV8- shFGFR1-floxed LHA/ZI+Vehicle ICV	41.95
	33.81
	118.93
	137.12
	50.9
	150.78
	193.04
	73.47
n=	8
D2Rcre mice+ AAV8- shFGFR1-floxed LHA/ZI +FGF21 (0.4 µg/mice) ICV	82.57
	62.86
	37.11
	133.44
	131.77
	102.64
	92.16
	171.13
n=	8
	t-test
	p-valor
gfp - gfp fgf21	0.005
shD2R - shD2R fgf21	0.948
