# Supplementary material for: Prolonged breastfeeding protects from obesity by hypothalamic action of hepatic FGF21
Source: Nat Metab. 2022 Jul 25;4(7):901–17. doi: 10.1038/s42255-022-00602-z (PMC9314260; doi:10.1038/s42255-022-00602-z)
Supplement: Source Data Extended Data Fig. 10 — Statistical source data. [file 42255_2022_602_MOESM32_ESM.xlsx]

## Sheet: ExtD Fig. 10b
Extended Data Figure 10b
Relative Fgf1R mRNA expression
Vgat cre Ad-EGFP LHA/ZI autofluorescent cells	0.536
	0.488
	1.283
	1.723
n=	4
Vgat cre Ad-EGFP LHA/ZI green fluorescent cells (0.4 µg/mice) ICV	0.648
	0.813
	0.659
	0.859
n=	4
	Mann-Whitney
	p-valor
	0.999

## Sheet: ExtD Fig. 10c
Extended Data Figure 10d
Body weight (g)
hour	0	2	4	6	8	24
Vgat cre mice +Ad-EGFP-floxed LHA/ZI +Vehicle ICV	20.2	20.2	19.9	19.8	19.8	20.6
	18.8	18.6	18.6	18.5	18.8	18.9
	26	26.1	25.8	25.6	25.8	25.9
	25	25.5	25.5	25.3	25.1	25.4
	19.7	19.7	19.4	19.5	19.5	19.9
	26.8	26.5	26.2	26.5	26.5	26.7
	20.5	20.2	19.9	19.7	19.6	20.6
n=	7	7	7	7	7	7
Vgat cre mice +Ad-EGFP-floxed LHA/ZI +FGF21 (0.4 µg/mice) ICV	19	18.5	18	17.9	18.1	18.5
	20.1	20	19.7	19.7	19.5	18.9
	26.6	26.3	25.8	25.3	25	25.9
	26.6	26.5	25.9	26.1	25.7	26
	20.6	20.4	20.6	20.6	20.3	19.7
	23.7	23.4	23.2	22.8	22.6	23.4
	21.5	21.4	21.1	20.7	20.3	21.2
n=	7	7	7	7	7	7
Vgat cre mice +Ad- shD2R-EGFP-floxed LHA/ZI +Vehicle ICV	19.5	19.7	19.9	19.9	19.8	20.3
	22.3	22.2	22	21.6	21.5	22.1
	26.2	26.3	26.2	26	25.9	26.2
	24.5	24.3	23.7	23.7	23.7	24.5
	25.8	25.8	25.7	25.6	25.3	26.4
	19.5	19.1	18.9	18.6	18.6	20
	20.1	19.8	19.6	19.5	19.4	21
n=	7	7	7	7	7	7
Vgat cre mice +Ad- shD2R-EGFP-floxed +FGF21 (0.4 µg/mice) ICV	21.5	20.9	21.1	21.2	21.1	21.9
	23.3	22.6	22.2	21.9	21.6	22.2
	23.8	23.2	23	22.6	22.5	23.8
	21.4	21	20.7	20.7	20.9	22.2
	21.7	21.5	21.2	21.1	20.9	21.6
	20.4	20.2	19.7	19.8	19.8	20.6
	17.4	16.8	16.7	16.4	16.3	17.6
n=	7	7	7	7	7	7
	t-test	t-test	t-test	t-test	t-test	t-test
	p-valor	p-valor	p-valor	p-valor	p-valor	p-valor
gfp - gfp fgf21	0.929	0.981	0.936	0.885	0.767	0.722
shD2R - shD2R fgf21	0.398	0.28	0.256	0.265	0.262	0.255

## Sheet: ExtD Fig. 10d
Extended Data Figure 10d
UCP1 labelled area (%)
Vgat cre mice +Ad-EGFP-floxed LHA/ZI +Vehicle ICV	71.4527
	107.922
	120.625
n=	3
Vgat cre mice +Ad-EGFP-floxed LHA/ZI +FGF21 (0.4 µg/mice) ICV	151.222
	210.365
	178.371
	183.391
	123.952
n=	5
Vgat cre mice +Ad- shD2R-EGFP-floxed LHA/ZI +Vehicle ICV	57.1313
	70.3586
	152.402
	123.837
	96.2712
n=	5
Vgat cre mice +Ad- shD2R-EGFP-floxed +FGF21 (0.4 µg/mice) ICV	140.5
	164.526
	77.207
	67.4001
	104.771
n=	5
	t-test
	p-valor
gfp - gfp fgf21	0.021
shD2R - shD2R fgf21	0.679
